# Supplementary material for: In vitro homology search array comprehensively reveals highly conserved genes and their functional characteristics in non-sequenced species
Source: BMC Genomics. 2010 Dec 2;11(Suppl 4):S9. doi: 10.1186/1471-2164-11-S4-S9 (PMC3005928; doi:10.1186/1471-2164-11-S4-S9)
Supplement: Additional file 3 — Probe Name and Probe sequence were shown in the probe sequence file. [file 1471-2164-11-S4-S9-S3.txt]

DB919160_360_a_NM	GCGTTCCAACCCAGGCGGCACATGCCAGGAGGCAGTATTTTCAGGAGTTGAAAGTAGAAA
DB918345_360_a_NM	CAAACCATGAATGTGGAAAACGAGTAAGAATGATTTTATTTTCTTTCTTAAAAGGACAGT
DB913932_600_a_NM	CGATGATCACGGAATGGGGGCAAGTCCAGAAAGCAAAATGTCTGGTGCTGCCGGAAATCG
DB918916_30_a_NM	GAGAGAGAGAGAGAGCTTTTAATCTAGAAAATGATTATATAATCCTTAATAATTATGATA
DB918536_260_a_NM	TCCTGGATGATGAAATAATCTGAACAACATTAGATTTTCTTTGATTATAATAACAATATT
DB912738_600_a_NM	TGGCGTGTTCATTCTGGACCAGTCCCAATTCATCAATCCAGTGTTCATTAGTGACAAATC
DB919734_500_a_NM	AGCTGGAGTGCATTCTGGGACAGATTATCACTTTCAGCAGTTTAGCGAGAAACTGGAAGT
DB919307_500_a_NM	ACAAGTCTTCTGTTCCAAGTGCAGCCGTTTCGAAACAGAAATCCGTCGTCTTCGGATATT
DB916635_500_a_NM	ACTAAATTTTTGGTTTAAGAAATGTTTTGTTTTGCACTTCTTTTTCATAAATGAAAGTCC
DB911549_300_a_NM	TTGTTGTGTGCCGATGCTGATGAAGCTGCTCGAGTAATGTCTCAGGTCAAAATTCTTATT
DB915867_500_a_NM	CTGGCTTATTTAATCCTTTTGACCCTAAGGGGGCCCCGGGGTCGATATATCGGCCCAGAA
DB912411_400_a_NM	GAGTGGTTCATTTAAATGGTTAGCAGATCGATTTTAGAATACCAATATCTTTACACAGTC
DB917876_660_a_NM	TTTTGGCTTTTCTGTGTGGAAAGAATCCGCCTTTGCGTAACCGAAGTTCATCCACAGGCA
DB913369_400_a_NM	TATATATATAGATGGAATTGAGAGATGGACCCCCACTTAGTATGTGGGCCAGTCTATGGG
DB919975_460_a_NM	ATTTCTGTCAAACAATTCTATGGTTGGTAAATCAGATGATCTTGGTTATGAGACCCTACA
DB915350_160_a_NM	AAATTCAGTCGTAATCACCAAAATCTAAATGACACATGCATTGAATGTAATAATGCTTGT
DB918403_460_a_NM	TTGGGGTTGATTGTTCCATTTTGGGGTTGATTGGTTCTTTGACTTGAAGATAAATCCATT
DB913800_400_a_NM	GTTTGGCTGGAGGTAGAGGTTTTGGCCTTGCTACCTGCGGTCTTTGTACATAATAGGGGG
DB913988_0_a_NM	CGAGGCGACATTGCATCGATCGAGAGGAAAGTAGGAGAACTGCTCCTAAAAGTAATGATA
DB913420_0_a_NM	GGATATGGGAGTGTCAGCGAATGGACCCTCATGTTGCACGGCACCAAGACATCTCCCTAC
DB919977_500_a_NM	TTTTATAACGACAAAAAGTAGTTTTCATTTAAAATATAAAGATAAACGAACTGGTTTGTT
DB915115_532_a_NM	TATGAATCCCCACTTTCTCTCCAGCTATGGATTAAAGAGTGCATTTGAAATACGTGTGGA
DB914260_560_a_NM	ATGGTCAAATATTCTTGATCCCCAATGTTTATTATTACGAGGAATCTTTCTATTTTGAAT
DB919030_560_a_NM	GAAAAATAAACATATTTTTAAAAATGGGTTTTTATGGAATTTCTATGTTTTTGGAAAAGA
DB915544_600_a_NM	AGTCTTTTTGCATGTTTCTTGTGAAACTCACGTCTCTTCGTCTTACCGATCCGAACTATC
DB913661_700_a_NM	ACCATGGGTATCTTTGCCCCGAGGCAGGGGTGTCAGGCTGACTGTTTCTGAAGAAGGGAC
DB919033_560_a_NM	TTCCTTAAAATAATTGTACAGAGTTCTTGACCCTCCTTTATTTTCTTCGTCTCTTTCATC
DB918882_0_a_NM	ATCGGAGAGGCTCTGTCCGGAATGGACACTTTGCAGAGAATGTAATAATGGTCCTGATTC
DB915356_560_a_NM	CCTGTCTGCATGCGGCTAAATACTCTCCATCCAAAACTGCTGAGAAATATAAAAATAAAT
DB915119_660_a_NM	AACTCCAACTCCTTAATATGGTTTTTGTCATCAGGTGTGCTTGCAGGGGTTAGTGGCTGA
DB918693_60_a_NM	TCATTAGAGACCTAACACCGTACAGGTTGGTGTGTCTACTTGGACTCTGGATTGCCTTTT
DB918409_660_a_NM	CTAATCTCCATAACAGTATTTCAGGTTCTCAACTGTTTTTGTCGCCTGGACATAAGTGTC
DB914692_500_a_NM	TGTGAGTTCGAATCTCATCCTCCTAGTGTCGCCAGTTGTTGTGGTCGAGTGTGGTGTTGT
DB911086_530_a_NM	TCAGCAGCATCTGCCACTGGTAACAAACACATGCACACCATGGAACTTAGCCAGTTCCTC
DB915974_660_a_NM	TTTTTCAATCGCTATTTGAATCATTCCTACACAAATATATAATATTGATTTACTTACCAA
DB916790_400_a_NM	TGTATTGTTCTATTTTATGAGCCACAATTCAGGCATTGGTGTTCGTTACACCCATATCCC
DB915785_500_a_NM	TTTATAAGTGTCAGTTTCTTGAATTATAGGTGTGTTGGGAGGGCTTTGTTTCCTGGTTGT
DB919890_360_a_NM	TTTCCATTTTTAATATTTTGTCACTCAGAAAATTTTTAATGCTTCACTGATTCACTTTTC
DB919416_600_a_NM	ATCATAAACGCAGTACAAAGAAGTCCATCTGTGCTGCCCCGTCCACAGGCGGAGCTTGAA
DB913238_60_a_NM	AACCCTTTGAACCCTATGGAGCCGCTATCAGAGCCCTGGCGGGCTGGGGCAAAGGAAGAC
DB919037_530_a_NM	CTCAGCGCAGAAGAATTCTTGAAATGTTTCTGAAAAATTCTCAGGTGCTACCTGTCGACA
DB916936_360_a_NM	ATCTCAAAATTGTGTGAAATTGTTTTCTTTGAAAAAGTGCATTAAAAGATCTTATTAAAA
DB912142_360_a_NM	TGGGACCCACAGCAAGAAACAAAATGTCTTTGATGATTTCCAAGCAGCAGCAGAATATTT
DB915601_690_a_NM	ATTTGCCTACCGCCCTCTGATAAGTATTTTGAAAAATAATATCTTTACATAACCAACAAA
DB915031_0_a_NM	GCTAAATCATAGGCTTTTGTATATTTTAGTGCAGCTTGCTTAAGTTTTGGTTACCAATTT
DB913668_200_a_NM	CTCACCAAGTGAAGATAATATATCTGATATTACTATTAATATTGCATTCACCTTAAAAAT
DB918131_600_a_NM	CACCTCCAGACACCCTCACGCATGTTGTAGAAGATCCAATCCATGCCATGGTTTATATCT
DB917797_600_a_NM	GTGTAGTCTCTCTCTATCTCTTTCTCTCTCTCTCTCTACTGCATCCATTGTGCTAGTCTC
DB914510_360_a_NM	GAGTATACATACCCCTTGAACACGAGAAATGGTCTCGTCCTATCAAGTTAACCCAACCCG
DB911899_300_a_NM	GTGTGTTTGTTTATATTAGCAAATAAATTAAAAACTATGTTTAACTTTTTGAATAAAAAC
DB919088_200_a_NM	TTAACTTATATACATAGAAAAGTGAAGTGGTTCTCACATTTCATAGGCCTGGAAATATTC
DB914889_560_a_NM	GGTTGGCAACACGTTGTCATCCACCCCAGCATCAGCTATGGCTGAGCCTTCCACATATAC
DB912524_200_a_NM	TACCCATCTTCCCTCCAGCTATGGTCGATGTGGCCAGTGGATCGGCAATTGGACTTCAAA
DB918703_600_a_NM	TTGATAATCTTGGTTCTTGTTCGTACGATGATGTATGTGGTCTTTTATCTGAGATTCCAA
DB917799_560_a_NM	GCTAGAATCCAAAGATTCTGAAGCTGCTGTCCGAATTTTGCATCACTGGGAACAGATATG
DB914512_400_a_NM	TTAATCTTTTTGCCATTAGCCAAACCATTTCTTTCTTTTGCTGGATGTGGAATCCTTTTG
DB912715_400_a_NM	TCAAATCTTGAAATATCATTGACAGGCATGTCTCCTCCTTTCATCAGGAATATCACTTTA
DB912526_260_a_NM	TAAAATCCTATTCGAAAGACACGGGCAACGCCGGTCTAAAGTTGCTAGTACATATATAAT
DB914370_500_a_NM	GAGTTTAGTGGGTTAAACTTGGTCATTTAATACTGTTCTGTGTTAGGTCTTTCAGGTAAA
DB918182_700_a_NM	ATTTCTGATTCAGTGTTATTTCCTGCGCTGAGCTGTGATATTATGGATATGCGACTATTT
DB914514_300_a_NM	TGGGGATCTAAGACCAAAGAAGTATCACCGATATTTTGGACCTCTATAAGTAAGAACGGC
DB912574_400_a_NM	TATGTATATATTTATGTACACATGCGTGTGCACTGCAAAGAAAAATCTCTTACACAAGAT
DB918136_700_a_NM	AACAAAATGGATTCATCGAATCTTTCTCAAAAACAAAATGAAGGATTCTTTCCAAACAAG
DB916802_400_a_NM	GAAATAACGATATATATATATATTTATTTATTTACGAATTCACTTAGATGATAAATCGGA
DB913390_500_a_NM	GGAGGATTTCTATTGTATTAAAGAAAGTCTCTAAGAGATTCTTGTGACCTTTTTATCTGC
DB912195_300_a_NM	TGCTGAAGGGGGCTATTTAACGTTTCTGTCCAAAATATCATTATGTATGTTTCTTTTTCT
DB919522_660_a_NM	AAATAAGTCTGTGATCCGTATCTATGATATTCCTGATAATACATTTGAGACTGATGATGA
DB918707_260_a_NM	GAGGTGACAATCCGTGTACTTCAGCATTCGGCATGCTCTTGCTGCAGCTGGATCAGAAAG
DB918374_0_a_NM	AATAAGCCATCAAATTAAAAGAGAAATAAGTGTATAGCAATATATACAATTTACCTAGTG
DB914706_560_a_NM	CGATATCTCCACCATTCGTATGGTTTTTCTAAAATGATAAACTTTCTTCCTGTTATATTT
DB913107_100_a_NM	ATGCATGATTAATTAATTAATTTTAATTAAGTGGGCTCAATATTTGTGAATGGTTCCTCA
DB916471_230_a_NM	TTGAAAATATTAGATAGTTATAATAATAAATAGATAATCATACATCTTTATTGTATTCCT
DB911765_560_a_NM	ACCCTCTCTTCTTTTTCTTCTTCCTGTTGCCACTTATTTTGAACACAAGCTCACTGTACG
DB914754_300_a_NM	AAATGTATACAGCTTTTTAAATCATTACATCAAAAGCCCCAAAAAGTCCTCCAGGTTGGG
DB915894_200_a_NM	ATGCTTTAGTTCTGAGGTTGTTAAAGTATTGCTGGAGAGAGATATTCCAGTTGTTCCGAA
DB919762_600_a_NM	ACTGTTGGATCAACACCGTCTTTATGATGATAAACTTCTGAGTCCTTACCCTAAACTTAA
DB919525_300_a_NM	GAAAAGAAGAAAAAGAACTGAAAGAAAGAAGCCTATGTAAACCACCCAACTTCCATTTTA
DB916663_0_a_NM	AGGTGGAAATTTGTTGGCAAAAAGAATCTTGTGTTATCTATGCAAAAATTACAAGACAAG
DB914708_600_a_NM	ATACGATAGCATTGATGATGAAGTTTTGACTTCTTTCAACGAATTCGCTCTGGTTGGCCA
DB919763_500_a_NM	CAGGCCTGCTCTTACAATACCAACTAAGTACTGTCCAGATGTCTACCATGCTGTTAAGTT
DB911578_260_a_NM	CTCTATTCCTGGAGAAGAGGAGAAAAAGAAGAGAGAAAGAAAGAGAGAGAGAGAGAGAGA
DB913158_400_a_NM	GAAACATACACACGTATGAACCCACACAGGCGAACACAGACGCAAACGAGTGACCACAAA
DB916095_460_a_NM	CAACCGAGTGCATGGAAAGGAATATCATTTCGTCCATAAAGAAGGAGATCTTGAAAGATG
DB917859_700_a_NM	TTTAAAAACATAATCAAAATCAGGTTAGAATTACAAATTGTTATAAATACATACATACCT
DB917099_600_a_NM	TAAAGAAGTGTAAAACGCATAGGTAAATGTGTCGATTTTGGCAAGACAAGTGGCAGAGCT
DB915331_560_a_NM	CAAGAAAATAATTAAACCTTGACCCTAAAGGGCCGATATATCGGACCTGACAACATAAGG
DB916097_662_a_NM	AATATGGAACCCATGGGTGTTAAAATTCAGTATTACCAAAACAGATCTATTTAATGCATA
DB918051_660_a_NM	GCTACATGGAAACCAGCATCGTCAACCTACCTGTAGAACTGTTGGATTAGAATCTCAAAC
DB916288_100_a_NM	GGATAGGCAGTCTGACTTCGGGAATCATAGTACGAATCCAAGTCGTTCCGTCTACGTTGA
DB912680_500_a_NM	TAAGAAATTCCTAAATTTGGAAAAGCCGCAGCAGTCAATCCAAATCACTCGATTGAAAAA
DB915332_0_a_NM	ACGAGGGAAGGTATCTGAGCAGTGGCTTATTGTTGCCTTTCAAATCCAGCCTATCTAGCG
DB918622_300_a_NM	ATGTAAATCCTGTTTAATTGATTCATGTGTATCTGCACACAGGATTTATATATATATATC
DB918432_100_a_NM	AGAAATTTCTGTATCCCTTGACTTAGGGTGTGAAACTGTAAATTAAAACAAATAAGAAAA
DB912207_460_a_NM	TTGGTGCTCACCAAGTAAAAATAATTTACTCTGATGAAGAACTTTCTTACCCAAACATAA
DB913022_300_a_NM	AATCCACTCATAAATCCAACCCAGGCAATACAGTAGAGCCCATCGCAGTAATAACTTTTA
DB919199_60_a_NM	AACATGCTGATAATGTTGAAAGTGGAGGCTGGTTCAAAAATTTGTTGCGTGTGCGCACAT
DB918860_660_a_NM	ATCATGTTAGGACGGATGTAGTTGTAAAACAAATTTACCTTCATTTTGGTATGTTTTGGT
DB918671_60_a_NM	TTGGTGGATGGGGGATGAGATGTCGAGTGATGAAAAGTCCATACACCATTTAGAGTAGCT
DB912256_300_a_NM	TGTTCTCTACATACATATATACACACACATACATACATATATATAAATATGTGTGTGATA
DB918672_400_a_NM	AGCCGCAAGTTCAAATCCTAGTCATTCTGTTTGCGTTCATATTTGGACCAATGGAAAGGT
DB912257_0_a_NM	GCCTGCCTTCTCAACGGCATCCACAGGCACCCGAACAGCATTCGAACCCTGGTCGTTTAG
DB913643_160_a_NM	ATTTTTCTTTTCATTGTCATATTTTCATTTTCTCAACTAAAACATTTTTATAACTTTGTC
DB912495_300_a_NM	ATTAATAGTTTAATCTTTAAGTATATCAGATCAATACAGCGTGAGCAGCGACGGTGGAGC
DB914862_0_a_NM	CAAAATGGCGAACGATAACGCAGTCGACGAACTTTTTGAAATCAAAACTGCTTTGTACAT
DB919205_500_a_NM	TGGACATACCGATACTTTGGCACAAATATGGTCCTCTTATAGAACAACTGAGGGTGACTA
DB914056_600_a_NM	AAAGAATATAAAAGCCTGATCAACTGACAGAATAAAACAAATAATATGCTCAAATGAAAA
DB918485_100_a_NM	TCAAGCTATCAAGCGCATGCACTTAAAGCGTGCTGTACGTTACCTGAAGAATGTACAAGA
DB916154_0_a_NM	AATCACACAATGGCACCTGAAGTGAGTTCAAAAGGCGCAAAGAAGGCCGGCAAAGCTAAG
DB912687_200_a_NM	AAGATTGGGCTCTATAAAGCAAGGCGTGGATGTATCAGCCAATCAGGATGAAGTAACGGA
DB914864_460_a_NM	GAGAACTATGTAATATATACCGACTCTGATTAATGGATGCCAAAACAAACCAACTGTCTC
DB919491_160_a_NM	GATTTCAACCCCCTGAGCCCAGCTTTTGTGGGTGAAAGTATTAATAAAAATGATTAAAAA
DB917727_0_a_NM	CGTCATCTTCCTCCTCTGCGAGTCTTTCTTGTCAGTTGTGTGTTGTTACTTACCATCAAC
DB916392_500_a_NM	GAAGAATACACTAACGGAAACCGGGAATTTATATTGTTCTTCGGACATCAGTTGTACCAA
DB914817_360_a_NM	ATAATTATTCCCAACTGGCTGCCATAAACTGAAATATTGTTGGAGCTCTACTGCACCACG
DB914628_460_a_NM	CTTTAGGCAAAAATAGACATACCGTATACAACCCTAAAATCTCCCTTGTAATAGAAAGGC
DB919825_0_a_NM	TTTAGAAATATCAGGTTTTATTTTGGATTTGTTTTACATTTTGCTTATAATTTTTAGATT
DB914296_460_a_NM	AAAGGCAGCTGAGAATAAATAAAGTTTCCAATTGAAAGATGAAAAGAAAAACAGCAGCAA
DB918300_660_a_NM	TGGTAGTCAAGCCACAAACTATGGGCGACATCTTCATTTAGTCAAAGAAGAATTGTAAAA
DB915012_360_a_NM	ATAAAGAAACGGAACCAATGGAAGAAGATGAGTGAATTGCGTCTCTTATTATGAAAAGAA
DB916396_660_a_NM	GGTGCCAGAGCGTACCCAGCCTGTGGGGGATGGGGATATCGATCGGTTACACTCTGAACA
DB914299_500_a_NM	GGATGGTGGTGGTGGTAGGAGACAATTAATGGATAGCGTTGGCAGTGGTGGACAGTGGAA
DB913697_660_a_NM	TTACTGTAGATTCTTTGTGCCCCGAAACCAGTCTGCAGTGGTCTGAACAGAAATCAGAAA
DB916588_300_a_NM	AATTGGAGCAAAACAACATTCAAATGACAAAATTGTTTGCCGAATTGTTTTATGGCTACC
DB918542_660_a_NM	CTGATCGGGGCGATTATACATGTATTGCTACTAATACTGTTAACACTACATCTATGACCG
DB912554_400_a_NM	ATCTAGGTAAAATTCCAGGGATACAATGAATATGTGTATGTAAATATATAAGCTCGGGCT
DB913750_660_a_NM	AGACGATCATCTTGCAGAGAAAGAAACTGACAAGAATGGTCATCAGAAGGACAGTGTTCG
DB912175_260_a_NM	AGAGCACATCAAACAGCTTTGAGACACGAAGGAGATTATGAATGAGAATTAAAAGAAAAA
DB918971_0_a_NM	CGTTCGTCATGGCGGTCGGTAAAAATAAGCGCTTAACAAAGGTGGCAAAAAGGGGCAAAA
DB917072_0_a_NM	AGATCAAAAGCGTTTACAATGACGTCAAGAAGTGGAAAACGGGGCAGAAAAGACCATGGT
DB912508_360_a_NM	TAGCAAATTGTGAAATCAGTGAAATTGCTGAAAAACGAAGAGAGACTAAAATCAGGCTGA
DB919503_400_a_NM	TTAATTGTTGATCTCTCCCTTTAAAATTCCCATAGAGATCTATCGACTATAACCAAAATC
DB918355_560_a_NM	ATCCTCGCAGGTTTTCGCTTCAGGAAAAACAATCTAGAAACTCTAAACCCATTTCAAATT
DB915066_300_a_NM	AAATTCTTGTTCTAATTCAAATTTTAAGGCATTTCTTTTCATTAGATCTTACGGTCATGT
DB913705_560_a_NM	CATATTTAGAAACTAAAAATCTTAAATAATTTGACTAATTTCCAGCCAAGGATATCATAA
DB915209_400_a_NM	AACTATCCTGAATGTTTGCAACCAAATTAGGTCGCAGGCAGTATTCTTACCACATGTAAA
DB914925_400_a_NM	ATTTCACAAATCTGTAACTGGTGATGAATTTTCATCTTTTCTTCATTCAGATAATAAACA
DB911508_60_a_NM	GTGGACCAAAAGAAAGTTATCCAAAAATGAGTGTTCTTGACATTAAATGTCTGAAAAAGT
DB914735_500_a_NM	GACGCCAACTCCAACAGTCTCAAAGACAAGCAGCAAGTTGACGAGGAAGACTGAAATTCT
DB911556_200_a_NM	TCAAGACTTTATAGCAGTGATGACCAAAGGGACAAAGCAAGTTGGCTCCCAAGCAATTGT
DB916882_300_a_NM	AACATTGTGACAGATACTTACCCTAAACTTTTCTTTCAAGTCATCATGGTTACACGATAC
DB916265_400_a_NM	TTTTGTTAAATAAATTTTATCTTTTAAATTTATTTATCAACTTACTTTCTTCTTGAATCA
DB919935_600_a_NM	CTTCAATAATTTTCTTAAAGAAACCCTTGTCTTTGTTAATTTTAAAATTGTATCCCATTG
DB918220_730_a_NM	TTTTGTGCCTTGCTTCAGTCGAATGATTGACTTCATGGCTTAACAAATATCAATTTGTGA
DB919937_600_a_NM	ATCGTTGGTTTCTTTTAATTATTCTTGTTCTGTTATTTATAATATTAGTACATCGTGATA
DB913569_500_a_NM	CTTTAGTGAAAGCATATTATCACAGCCCTAATTATTACTTATTAAAATGTAATTTAAATG
DB915170_660_a_NM	AATTTGATTTTTAAAATTTTTCTGGTTTAATGTATAAAGTTTCTCATATTTAACTATATG
DB918413_500_a_NM	GGAAGGAAGAAGCTATTTTGCTTTATTATTATTATTATTATTACTACATAAAATTAAAGG
DB917889_560_a_NM	TTTAACTCTGTCAATAAATAGAAATATAAAGATGGCAACATTCAGCTTTTAGATCTAAAA
DB913003_560_a_NM	TCAAACGTCTTACGCCAAGATAAAGGAGCGTTGAATTCGAACGTCTTACGCCAAGATGTC
DB915551_0_a_NM	AGGCACTAGCTGTGGGTCGGTCAGCGGTCGGTCCCTTCTACCTACTTCCGGCCGAGCCTG
DB916698_460_a_NM	GGGCATAGAATTATACTCTGAAGATATACTGTAAGGCATGATTAATATTTGTACACTGAC
DB915932_0_a_NM	ACGAAAACACTCAACTTGTTAAGCTAAAGCACATCAACTTTCACAATGTCTAAAGGTTAT
DB914603_400_a_NM	TCGATTGGGGAGGGGTATTTGCTAGTCGGACTGGTCATACACCTAACACTTAACCTTAAC
DB918606_700_a_NM	AAATCCTGTGAAACTAGTTCGCTTCATAGAGAAGAAGGCAGTGAAATAAGCAGATGGGGC
DB918273_600_a_NM	AAGTCATCAGACCCAAAGACTGATAATCCAAGTAAAATGTGATGCTACCACCACGTCTTT
DB914652_460_a_NM	TGAAATTGTGGAATGGGAATGTGCAAATAATTCTTGGATATATGAATCTTAAGGATTAAG
DB914272_500_a_NM	TCTTTAGTTGTTGATATTTTTCTGATTGTTACTTGGTAAAAATGCATTGAATTAGTCTTT
DB913053_160_a_NM	GAGTATCAATTATCTTTTTGCCATTCAATATGTCGTGCCGGTCTTCATCTTCGGAACGTT
DB918607_500_a_NM	TTTGCGACTAACTTCGCCTTTTTCCTGCCTGCCAATATTTGTTTTCAATAAAGCATACAG
DB918417_700_a_NM	TCATGTCGATGATTATCATTCAAATTTGTTTGGCTGTTGGTTTGATTCGCAGCAAACAGT
DB918084_660_a_NM	GTGTTGGTTAGGCTTGTTTCTTGATTATTTATTTGGGTACGTGCGAGGTATCCTCGTTAT
DB913481_0_a_NM	CGAGGGTGTCTACTTGAGCCTCAATATTTAAAAGGTAACTTTTCTGCTGTGTTGAGAAAT
DB915318_360_a_NM	ATCCATTTTACTCTTGGGTATTTAACAAGACAGACAGACTAATAGTATGAAAAGAAAATT
DB914274_500_a_NM	AATTAACTCATTGCTGTCAAAACAGAAAATAACAATAAATTTATTAACAAAAAGAAAAAT
DB918466_600_a_NM	TTGTGATAGTGTTCACTCTTCCGAAGATATATGAAACATACAAGGTCCAGATTGACAATT
DB915367_600_a_NM	TTTTAATCGTTTGCTTGGTGTTTTTAATATGGTGTTTGAGGATGTTGGGGGAGGTCATTG
DB916136_460_a_NM	CCTCATTATCTACTTAATAAAAACGAAAAAGTGAAAAGAAAATAGACACTAAAATAGTAT
DB916564_560_a_NM	TCTTCCGGTCTTGTTAATGGACGAGGTGTTAAAATTCATTGCCCGCAAATTTTCTGACGA
DB919237_460_a_NM	CGGCCGTGGTATTTACACTCCACGTGGAGCTGGACCCTATGGCGGAGCTTATGGGAGTCA
DB916518_600_a_NM	GATGGTTGGCCAGGGCCAGCCTGGCTCTTGCTGACCTCCAATCTTCCAAAAGGCGTTTAA
DB912340_460_a_NM	CAAACTATCTTTTCACATATTTCTTTCTGTTTTCTGATGTATTCATTTCCTTGATCTTTT
DB915797_560_a_NM	CCAGCAAAAGTAAACTTTATTCTATTATATTTGAAATCTAGATCTTTACATAGAAGCAAA
DB917996_536_a_NM	TACCCTTGTGAAAGGTATGAATCTCCACATTCCCTCAACTTTTATGGATTAAATAGCACG
DB913300_0_a_NM	CTGGTTGGAAAGGTGATGCTGATCCAGGAAAAGTACTGCCTCTGGTGAAGGACTTTTTAA
DB918903_700_a_NM	TACAGGACAGAACGTCCTGTCAACTCAGCTTCACTTTCTTCTCTTAATGAACATGTTGTA
DB914902_660_a_NM	TTGGGGTTACCCCTATCAAAATATGGCACAGAGCAGTTATGTTCAAGGTGGTATGAACCA
DB916002_600_a_NM	AAATGCATATATTGTCACAGCCCTAATCATAACCTATTTTTATTTTATTTTTCCCTTGAG
DB918524_0_a_NM	ATCGGCACGAGGCATCACTGTATGAAACCTCCTTTTGGTTTCTCTTTCCATCCAAAACAA
DB916050_0_a_NM	AGCCCAATGGTTACTAACGGGACTGGAATGAGCCCTCACCACGTGGATAACGCTGAGATG
DB915805_0_a_NM	TCTAATGACACACAGGCGGGAAGCTGACGGTCACCAAGGGTCGTTGACTCCATATCTGCG
DB913541_660_a_NM	ATAAGCCCCATCTGCCCGAGGCAGCTAAAGTGAATGTAATGGTTCTATATATATATATAT
DB917670_360_a_NM	AAAATATAAAATTAAGACTATTTGGTCGTCGCTCTTATTATTCTCCATTGTTACAATCTT
DB914951_200_a_NM	AATAATCGACGTCGTCTACAATGCCAGCAACAACGAACTTGTTCGTATGAAGACCCTTGT
DB915237_360_a_NM	AAGGTTGAAATTTTTCTTAGAATGTTTTGTAGCAAGCCATTAAAATCATTCAACAACCAG
DB918907_500_a_NM	CGTGGTTGACTCTGGGTGACGGTAAACGGTTGGCATTTTAGTCAATCGTCAGTAAGATTT
DB914193_500_a_NM	TAATATTTTCTGGGGATAAAACTCTTACTAACAGAAGATTCAATAGACCGAATATTGCTT
DB914526_660_a_NM	GTGCCACTTGCGTATGTCCTGCTCTGCCCAGGCCTTCTTAGCTCTGTCCTCTTAAGCCTT
DB916006_0_a_NM	CACGAGTGTCGAACGAAGCACATTGATCAATCAACTACTATCGAGAAAGAGAAGCACACA
DB913592_160_a_NM	GGAGGAGAGGACAGTGACTCAATTGTCCAGCAGTCTGATCATGACAGTGAAGAAATTTCT
DB914527_560_a_NM	ATATTACTGTATTTCAAGTTCTACAATTCCTAAGTCCTACAATTCAATTACGCATTTTTG
DB912587_400_a_NM	ATTCTTATGGAGCGCCGGTTGAATCTTCTCTGACCAAAAGTCATCAATACCTACCTTCCG
DB913165_500_a_NM	GTAGATCAAATTGGCACTGCCTACACGACTGATACTCTTGCATCTGGATTTGGTGCTTAT
DB919961_300_a_NM	GTATGGAGGTCTCGTTTCTTCCTAACACAAAATGTGCAACATGCCCTCATCTGTGACTAC
DB919581_600_a_NM	GGGTGACGCAGAACTGGCAAGGACATAACAAGGCTTTAAATATCTTAATTTTAAACTAAA
DB913309_400_a_NM	TATATTCAAGGATGACTTTGGAAAAAGATCTGACATCATTTTTCTCAATTCTACATTTAT
DB915667_200_a_NM	AGACTTGTTTTATGGCTGTATAAAGCTAGGCACAAATTGTTGCTTCCATTTTTCTTTTTC
DB912400_360_a_NM	ACGTGACCTCTTACTTCCGGAAGATGCTGAACAGTATCTGAAGGGCAACATCCCCGAGAA
DB918768_400_a_NM	TTCTAGCTTTGCATCTTCGTGCTCTTACCTAAACTGGAAATCTATCAAAAACATCCTGAA
DB918388_660_a_NM	TAGTGGTGCTGCTGGGCAGAAAGGCATGGATCTCTCTACAATCCTCAACAACCCTGTTCT
DB917819_400_a_NM	TAAAACCTTTACGTCCTGTTTAGTGTGTGACAATCCTAAGTCTTTTATATTATTTGGAGT
DB918959_500_a_NM	TGGATGATGAGTGGAATTATGTAAGACAATTAAAGGGAGATAACTGCCAATCATTATTCA
DB912640_460_a_NM	TGGTAATACACGAATTCTAATCCCAGCTTTTACATTTACATTCATAGTTGGACTAATACC
DB916486_300_a_NM	AAGAAATATTATTTTCTCACCAATTATATTTTCCTCCTGAAATTTCGTTCCAGTTTGGAT
DB919729_500_a_NM	TCCCATGTTAGCCAGATTAGGTTTTTAAAGAAAGTCATTACAATCTCATTGATTTATTAG
DB917679_360_a_NM	AACCACCACCACCACCAACAGAAACAGAAATCCCACTCTGCAACTTTGGGTTACTTGTTG
DB916297_260_a_NM	AATAATCACTAGCTGGAGGGTCCTTTCAGTTATGACCTTAGGGTTGTGTGGATGCAGTTG
DB914202_460_a_NM	CCTTTTTATTTCTTATTTATATAAAATATTTTTAGATAAAGAAGTCACAGATGTAATTCA
DB912690_300_a_NM	ATTTTTATTGACAGGTTACTTTCCTACCATCAAGGTTGTTGGTATGTCGGCTTAGCCTAA
DB915532_500_a_NM	ATAGCTTTTAAATGTATATAACATGTTTTATGATAAGAGTTTTCCATTCATTAAAGTATT
DB915390_200_a_NM	GATATTATGACGAAATTAAATGCACTTGAAAAAGAAGAAGAATTAAGAATAGAGGCTGGT
DB914441_0_a_NM	TCAATTCAATTCAAAGCCGACGAATTAACAAGCCAGGAAGGAACGAAGGAAGAATCATCA
DB917351_0_a_NM	ACGGCTACGGTGGTGGTGGTAACTTCAATGGAGGATATCACAATGACCCGGAAACTGGGG
DB911833_160_a_NM	GGGATGAAAAGTAAGTAAACCAGATGTTAGACCTTATGAAACTTAAAATATTCACAACTG
DB913413_600_a_NM	AATTTTCTTTAAATTGTTTTTAACTGGATATTATTGGACATCCATATTTTGCTATTGGAG
DB918871_660_a_NM	GGAGGAAATAATTCTTTTTAGACCCAAAATAACGAAGTTCAAGCCTGGAGCTCTCTAAAT
DB915393_500_a_NM	ATACACAAATTTACATCATGCTCACTATTTTAACCCTTTGGATCCTAAGAGGCCGATATA
DB914254_500_a_NM	TCCCTAGCTTGAGTGAGTACTTAGTGCCAACAACCAGTTTTCCTCGTGATTACCAATAAG
DB919641_600_a_NM	TGCTACACAAATCTATATATATCACACACACACACACACAAAATCTATAACAATTCAGTT
DB917736_0_a_NM	TCTATATGTCTACCTACATATCTACTATCTACCTAAATATCTACCTACCTATCTAGCTAA
DB917593_0_a_NM	CTGACACTACAGGAAAGCGATGTGGTTGAAATCTTACGGATCGGTGCAAAAGGCTGGTGG
DB914494_600_a_NM	AGTTTACAAAAAGAGGGCGTAAACGGCCTTTACATGAAGTTGATTGGGAGGAGCCAGAAG
DB913892_560_a_NM	GGAACATATATACACATCCACAGTCACACTGGCCTGAAAAATTAACCCCAAAACTGACAA
DB914685_500_a_NM	ATCTCTATATATCTTAATTGTACCATGTTTGTGTTCTTTGAATTACAGGATCAGTAAAAA
DB912700_400_a_NM	TCAACAAATGGGACAATAATAATAATAATAAAAACATTGAACAAAGATACTTAAAAGGAA
DB918498_500_a_NM	TTCTCTAAACAACAAATATCAGCGAAGTAAGTATCCAATAAACAAATAACTACTAAACCA
DB917786_690_a_NM	AATAGAACAATTAAAATTTTATTTTATCATTTTCAAGTAAAGAAATAAAATTTCTCTAAA
DB911511_60_a_NM	GGCACTGGTCGCATGAAACACTTAAAGCTTGTTTACAGAAGATTCAAAAATGGTTCCCGA
DB914311_430_a_NM	ATTGTGTCCTCCTGGTTTCCAACCTTGATGAAGAGGTGTCTATGGTGATGTGCAGCGTGT
DB911322_500_a_NM	TGCCTACTACTGTCTCATTAGCCAGCTGTAGTGTTTATTTTGTTGTGGTACATTCTTGTG
DB915260_100_a_NM	CAACTCACACAGACAACAATCTTTACTTTCTTTGGTTCATCTATTCCATGAACTCTTTTC
DB919839_560_a_NM	TATGTGCATCTGTGTATGTATAAAGATACAGGGCTCCTTAGTGCTATCCGAGGACAAGAA
DB918360_360_a_NM	TACGGCTGCTGAGGAAGAGGAGGAGGAGGCTGCTGCTGAGGAGGAGGAGGCTGCTGATAA
DB918170_0_a_NM	CACAATTGGGAGCTCTGGTTTCGCTTCATCTTGAAATGAATCGTGGGGCGGTATCTGTGG
DB911940_0_a_NM	TAATGTTGATGCCTAAAAATTATCGTGTTGCTATTTATGAGCACCTCTTCAAAGAGGGTG
DB913330_460_a_NM	TGCAACGATTCATTTTCACTTATTTTAATGTTTAGTCTAAAAGACTTTAATAATAAAGAA
DB912135_400_a_NM	GGTTAAAAAGTCACAAAGCCTCAGCTAAATATAAGAGCCGAGGCAAAACCACTGAGAATA
DB914170_560_a_NM	AAATATGGGATTATTTTCAGTATAAAGACATTTCTTTTTCTTATAAATACTGCGTGCTTT
DB912990_500_a_NM	GCTTGGACTCTGCCGGAGAGTCTTACAGCACACTAGTGTCCTCCGATGGGGATAGGTCGA
DB919698_560_a_NM	GATCCTCCAGCTGGTGTGACTCTACAAGAAGGAACTCATTACAATCCTTATTTCCCTGGT
DB915216_0_a_NM	GCCAAACTGAAACGACACCAAAAGTAGAAGCCAAGAAAGAGAAGAAAATCAAGTCTAAAG
DB911325_460_a_NM	CAAAAAGCCCTCTGGCCCCAAAAAGCCTGGCCAAGCTGGTGCCAAGAAGGCTGAAGGAGC
DB920049_360_a_NM	AAATTTGCCCAAATCCAGCATTTTTATTATTCTTTGCTGAACAGTCATAATTGTTTTTGT
DB911753_400_a_NM	ATGTCACCTCATCCGTTTAGTCTGGCAATTAATTATGGACAACCTTTTAAAAACTTTCTG
DB916840_500_a_NM	GTGTTGGAATTGGATTGGCATTCATTCAGATTGTTGGTATCATCTTCGCTTGTTGCTTGG
DB916413_600_a_NM	ATAGATTAGAACTAGGAACATAATTTATCATGACATAATATTACATTTAAATAAATTAAC
DB914790_0_a_NM	ATGGTGGTGGATATGGCCCTGGTCCAATGTATGAAGGTGATGGTTATGATAACTATTGTG
DB914363_0_a_NM	AATTATATCTCGACTCTTTTGCTTAAACAGTAAAAGTCGAAAGTGATAACACAAACTTTT
DB918318_300_a_NM	ATTTCTTTCTTGAGTGTCAGCACAGGCAAGAAACAGACAGTCACCAAAGGCTTCGCATCA
DB917843_500_a_NM	AATGTGTCTTTGTTATTAGAAAATTATAAACAACAACAAACACGGATTGGTCAAAATTTA
DB913525_560_a_NM	AAATTGATTTCTCTCCATGAACTCAGCATCTGGGTGTCAGCAACAGAGGCGTTTTGGGGG
DB915646_260_a_NM	AAGTAAATATACCATCTTCATTATTACTCGGTTGTGCTACCGTAGATGAAAGTCTATAAT
DB914127_360_a_NM	CAACCCAGGCAAATGTGAAACAATGGAAGACATGGTGTGTCTGGCAATTGTTGCAACCCA
DB919751_200_a_NM	GCTTGACTGGGCTTCCAGTGCACTTCCAAATAAATTTTACAGTTTTATGATCATTATCAA
DB918129_60_a_NM	CAACCAATCCGATTCCATATTCTCACATTGATGTGGCAGGATCAAGCGGTCCGTTTCCTG
DB919942_600_a_NM	GACTAAACCCCATTTAGTCAGACTTGGTCAGTCATATTAGTTCTCTTGTGCTGAGCCTGG
DB918794_565_a_NM	CATTAAATGACCTAAAAAGGTTGATATGCACGTAGTTATTCAAAATACTATATATGGACA
DB917275_0_a_NM	CTAAATTCAACAATACGATCATGTCGGAAGGTGCAACAAAAACTGCAGCCCCAACGCGAC
DB914984_560_a_NM	TGGAAATTTAGAATTGGATGTTGATTTTTCGAGCAAATCATTAGTTGAGTTCAACATTAA
DB911188_400_a_NM	ATGAAACAACAATAATAATAATCATTATTACCACAACCATTACTACTTACTATTAATAAT
DB915886_260_a_NM	TGCTTAAATTTTAAGAACTTTAGTAGGAAAATTATTTTTAATTTTTATCTTTATTATTAT
DB919754_160_a_NM	TCATTTTTCATTCTCATTATATTTTAGCATTCCTATCATTAAACAATTCAGTTTCTACCA
DB919517_400_a_NM	CCATCTGCCCGAGGCTGCTAACGTAGGTCTTGTATAAGGATAGTTCTTAAAGTAAGGTCT
DB913718_160_a_NM	TATCATTGGCTTTTGTTGAGATAAGCTGTTGTGGAGCCAAGAGACTGACTGACTGGTCTA
DB914558_160_a_NM	TATGCAAGATTGGAGACAGTGGGCTAGCAGCGGGCAGTTGGCATCTAACAAAATTATGCT
DB914749_500_a_NM	TATCAGGGCTGTGCTTAGGGTTCCCGTAGACCCCATGATTGCGGGGGAGTGGCTGCAAGC
DB912051_460_a_NM	AGTTATTCGGTCTGATGACTGGGCAAGTGAGAAACTGTCAGTCACCAAAGGCCATTGACT
DB919946_60_a_NM	TGTTGGATCTCGTTCTACCAGGAGTACCAAAAACTAGTAATAAGAAACAAAAACACTGCA
DB915889_60_a_NM	GAGACTAAGGGTACATCTACTTAGTGGCTTAACCATGCCCCTAGACACTAACCTTTGTAT
DB915131_600_a_NM	TGTTGTTATTATTATGCAGTACATTTATCTCCTATTTGATGGCCTGCCCTGTAAAATGGT
DB915513_700_a_NM	GAAAGACACTGACGACCAATCAAAGCCAGCAAACAAGACAAATTCCCGCGGCAAAAGGAG
DB917901_100_a_NM	TCATTGTTATTATTATTATTAGCTAAAAATCATTAAGGTATATTATCAATATGATATCAT
DB913440_200_a_NM	TTTCAAGAGGTTGTTTGCCAAAAGGGAACCGTCCTGCCAAGGGAACCCATGTCCCAGTTT
DB915181_700_a_NM	CAAAAAGAAGCCTGCTTTTATTGTAAGTTTGACTGTTTACCTTCTTCAATCTTATGGTTT
DB918281_60_a_NM	GAAACAATCAGAGTGACAGCGGAGGAAGTAATGAATGAAGAAATCTACGACTCGACAAGG
DB916520_0_a_NM	GGATCGTCTGACGTTCGCTTCATTCCCTTCTGTTCTTTAACTGGAAAAAGCATTGCCGCA
DB912293_0_a_NM	CCACTCATACTTGGTGGAAGCTACCGAAGCACCTAAATGCACACTTTGCAACCAGCAGTT
DB911624_400_a_NM	GTGTCTTGTTGTCAAATTGGTTTTAAGTCTGGACAAATGCACATTTCACTATTTAATCAT
DB911244_500_a_NM	GACATTTGATACCTCCCCGTTGATTAAAACATTGATTACATTAAGAATAAGAAAATAAAT
DB916901_600_a_NM	AGTTCCTATTTATTTAAATCATCACAATAGATATGTTTCTTGATATTTTGCAGTAAAGAG
DB915327_460_a_NM	AATTTAATCTCAGATCATTGTTGTCGGCTCATATCCAACTATTGGGTCCTGTCATCAGTG
DB912676_400_a_NM	AGCCTCCACTGGAATCGAACTCGCTTCCTACGTTCTAATGGCCTACACTGAACAAGGAAT
DB918095_500_a_NM	CGTCAAGTCGCGAGCATTGAGTAAGTAGCTTATAACTTCTTAGATAACTTAACATAACAT
DB917716_0_a_NM	GAGGGTGAGGTAAGTCTTACGTGGACCGGTCGGTAGCATCTTTCAAAAGCAGTCGAAATG
DB916524_500_a_NM	CGCTTGCATGGATTTAGTTTTTGGGAAAATTGTTTCAAATCGTTTAAAAATGCATAAAGT
DB919434_300_a_NM	TTTTTCCCCTGTCGTTAATGGATGTCGGTTAAGAAACCAATCTTTCTGTTTAGTTAACCT
DB918856_339_a_NM	CAATTCAAGAGAAACAAAACATATATATATATAATATGAAACAAGAAGAAGAAAAAGAAC
DB917907_400_a_NM	CTGAAGAAGAATTAAGAAATACAGTCAAATCTCCACAATTCCAACAGGCTCTTCAGTCAT
DB919245_560_a_NM	TTATGTGTACCTATGGGAGTGTACGGTGCGCTGTCCCTTTTGGGGCACCCTGTATAAGCA
DB913447_600_a_NM	GACGTTCTGAAGGCTTCAGAGGAAGAGGTCCCCGTCGCGGTGGCCGAGGTGGAAGAGGTC
DB914239_460_a_NM	CTAAACCATCTTGTATAATTTAAGATTTTTCTCTTCTAGGTTTAGGTTGGGAAATAGTTT
DB913495_160_a_NM	GTTTAGTGTCCTTCTAGCTTGTGTTTATTATATATTTCGGTTATCCTTTCTTGCTGGAAG
DB913259_0_a_NM	CGAGATATAATAGTATTGAGGAGATATCAACTGGGCACACACACACACACACACGGAGGA
DB914858_400_a_NM	CATAAAAATGTGTTTCACAACAAATGATTGATAAAATGAAAAATCTTAATCTAAATAATG
DB912540_500_a_NM	TTTTGATTCATTGGTTCACTCTTCTTTTGTTTTCTTTAAAAATAATCAAAGAGATCTCCA
DB919295_560_a_NM	TGTGACAGTATTCTTTCATTGAAGAATATACTTGGTTCTCCAGGTTGGGGGTTGAGCATT
DB916766_500_a_NM	GATGTTCATTGACCACATAAGGATTGGTTGAATGAACCAGGGGGTGGGGGTACAAATGCC
DB919059_100_a_NM	ATTGCCCTTGCCAGTTTGAAAGGCGGAACGAAAGACATATTGGTTGCGACTGATGTGGCT
DB915811_600_a_NM	AGTAATGAACATACAAACTCCAAAAGAAAAATTTAGATTTCTTCACACCTGATGAACTTC
DB915004_560_a_NM	GCTGCTCACCAAGTAAATATAAGATCTGAGTAATGTATTATTATTATTTGAATAAATAAA
DB919678_660_a_NM	TTACCAACAGGCGAAGATTTCAAGAAGCGTTTAACCAGATTAAAGAAACTGGAATGGAAG
DB918152_500_a_NM	ATTCCGAAGAGTTCTCTACAGCTTTCAAATGCCCGATCGGAAGTTACATGAACCCTAAAA
DB911162_400_a_NM	AGGGATATAAAAGTCCTGTGGCGATGGAGTGATAGCCGTCTGTGGCCGGGGTTTCAGAGC
DB913360_0_a_NM	GCACGAGGGTGAACTGCGGACACACAGGATATTGTCATGTGTCGATCATAGATGATAACC
DB915481_600_a_NM	CTGATCTTCCAAAAATCGAAATTATTCCTTCATCGATTTTTCAACTCGTATTTTTGATCA
DB915291_530_a_NM	CTCGGCATTAAAATAACTTAAAAAGGTTGATAAAATAATGTTTATCATAAGTAATTGTTC
DB911781_360_a_NM	AATGATTGTCTACCACTGTATTTGACTCCATAGGGAAAGTACTGTAAATACAGCTTTTGA
DB914960_600_a_NM	CTAAAGAACCGATGTCACAGCCCTGACAAATTAAGGCAAAAGAAAGCCTGATATTTCGGC
DB914725_460_a_prime_NM	TGTTTCCTTTTGATGCTAGATTTTATGGTAAAATATGTGGAACTCATTTTCCTTTTCTTT
DB918728_660_a_prime_NM	TTGTAGAAAGTCCAGCATTTAACTATTTGGATTCTCCAATCATGCGTGTAACTGGAGCAG
DB918779_560_a_prime_NM	GCACATGTCCAGGTGCTTTTATAAGTTGGGGACAGGAAGTAAACACCCTGGGGTTACAGG
DB917742_560_a_prime_NM	GTGGGTAGGCAGGCAATGTTAGGAATCATAGGGAGGTCCACTTTGCCTAGTGAGTAGACA
DB911657_60_a_prime_NM	GGTCGTGCCACAGTTCCCAAAACAGAAATCCGTGAGAAACTTGCCCGGATGTACAAGACG
DB912763_400_a_prime_NM	TAAAGGACGTTCGAGGAAAGAAGGAACTAAAATCTCCGAGGGGAATGAAGCCAGTTAGGG
DB914187_500_a_prime_NM	TTTCCTGTCGGTCTTATTTGCCAATATTATTTGTATTCAGTGGTAAGTCAAAACATCCAT
DB916966_560_a_prime_NM	ACAACATTCCTCTGACACAAGAAGTACAAGACCAAAAAGAAGAAGAAGAAGAAAAAGAAA
DB919932_360_a_prime_NM	GGAACTGATAAAAAGTACATCATTGTTGGAAGTCTAAGAAGCTTTCAACAAAGTCAGCGA
DB915875_300_a_prime_NM	TACCAATCTCTGAAATAGTAGATAATGTTATTCAAAATTGCCCCATTGATGTCCGACGTG
DB916370_260_a_prime_NM	AAATCTCTTTTACACTAAATTGTTGGGTATTAAGTCCATTCCTTCCCATCATCCTTTATT
DB916562_560_a_prime_NM	CTCTGACTTAAAGACCCTGAATTCTAACACTGCGTCAATGTGGGTGAAAATAATCTCAAG
DB917999_660_a_prime_NM	AAACTTCATCGGGAATTCCATCATGGTCCAGACCCAACAGAATCTCCCAAAACAACAGAA
DB919342_400_a_prime_NM	CAGACGCTTGAATGACTATGCTCTTGCCGTGAGGTTCCTGGGAAGCTATTAAGGACAAGT
DB915914_600_a_prime_NM	GTTGGATGTCTACTGTGGATCCAGTTATGACATGCTACAAATTGGTATCTGTTAATTTCG
DB919026_300_a_prime_NM	TTGAAAACTGAGTGATTCCTTTCTTTTCCTTTCTCTCCTCCATCTGGCCTTGGATGAAGC
DB919567_360_a_prime_NM	AGCAAGTGTTGCTCAAGTGCGTGAGGGCTAACGTGTGCGGACAAGCAAGTTTGCAGTTGC
DB911735_480_b_NM	GGTTGTCATCATCATCATCATCACCATTATTATTATTATTATTATTACTACTACTACAAC
DB912309_505_b_NM	CACAATCCCAGATTCACCACCAGACGGCCATATACCAACTTTTAAAACCATTCCTTTATG
DB918584_230_b_NM	CCCAAGTTTGGAACAAGGCCATTTTTGCATTCGGTGTTACACTTCACCTAGATGAGCTGC
DB917872_600_b_NM	AGGCATTACTTTTGGAACGATCCTTAGATATATGATGGACTCTCCCGTCGATTTCGACGT
DB915058_460_b_NM	TGTACTCGACCAAGTAAGTATATCCTCATATAGGGCAGCGACGGTGGAGCAGAGCATTGG
DB914109_604_b_NM	CTAATTACCACGATCCCACCAAATCTTAAGAAACTGGACCCAGAACTGCACTTGGATGGT
DB911167_400_b_NM	AGCTAAAATAAAAGAAAAATAGTTTTCTTCTGATGAAACTCATCAAATTATTCAACAAAA
DB916254_410_b_NM	AACCGCATATGAACACCCATGTGTGCGAAAATACACTAATACCAACTTTTTATATATGTG
DB916065_722_b_NM	ATTTGCTGAACTGGCTGGGTATTAGGGTCCCCTTACCAACTAATGGCAATAACGATAAGA
DB918397_600_b_NM	CCACTAAAACTTGCATATATATGGCAATGTCTTTCTATATAATAGACTTCTTTAATCACC
DB916209_660_b_NM	ATATATACTTGCTCTATTTTCTGGCTCCCTATGAAAATGTATCACTCCATTCTCATAGAC
DB913367_568_b_NM	CCACAGACTACATGAACAAGAGACCTTAGTTTTATATACAGAGTGTTCCTTATATATATA
DB919926_660_b_NM	TTTGCGCAAATTTCTTGAGAAAAATGCTTCTAAAGAAGTTGCAGATTATATGCGTATTCT
DB916637_502_b_NM	GTTGCTTAAAATTGTAGTTAGGGTGCTCGGTGTCAGTGATGGGGCGTGTATATTATATAT
DB913558_600_b_NM	CCCCTGCACATATGTACCTCGGCGTCCCCCTCTAGCTACGCCTCTGCATACAGTATCCAG
DB914777_604_b_NM	TATCAGTGTATGGGTTATCCATTTCAATTACATCATATGCTAAAACAATTTAAGGCAATA
DB919594_600_b_NM	GAGAAAATACTCTCTTCATAAATTGTTCTGGGGTAACTGACACCCCTATTACTGTCTTCA
DB918022_536_b_NM	GCTCGGGCTCTGGAATCATATTATATAAGTTCAAATCCCAGTCAAAATGGGGCTCATTAA
DB915920_300_b_NM	CCCGTTCTTCACCTCCCTCTCTTTCTCTATTTCTCTCTCTCTTTCTTTTCTGAATCAATT
DB919596_530_b_NM	AATAACTACTACTACTACTACCTCTTCTTCCTCGTCGTCATCGGAACGTCGAACAATCAG
DB911650_260_b_NM	TGTATTTATGTATAGAAAGTATCGGACACGGAGTCAACGGCCTTCGATGACTCCATATCT
DB912082_363_b_NM	ATCATTGCTGTATTCACAGCGTTTCGGCCGATTGGCCCTTCGGCCTTCTTCAGGTGATAA
DB915352_600_b_NM	TCAAAATATTGTATTTTTAACAATAAATGATATATTACAACTTTTCTTATTCAAAAACAT
DB911271_401_b_NM	GCTCGTTGTGTCTCAAGTCCTCAGTTCCAGGTTGCTGAAAGGGCCCTTTATTACTGGAAC
DB913799_532_b_NM	GTTGTCGACTCCCGTTGACTCTGTGTCTACACTTAACTTCACCACTATCTTCTTTCTTTT
DB914024_106_b_NM	ACTCAAACAAGAACAACCACCACAAATGCCTGACATATCCAGAACACTCATTGGGCACAC
DB916502_464_b_NM	AGTATTAAGAGTTAACAAATATATTAACAAAAGATACATAAGTAGTGAATTGTATACAGT
DB916122_666_b_NM	CCATGAACCTTTAAAACAAGCCTATCCTTATTTTTAATATATTCATAACATATGTAAAGG
DB913850_360_b_NM	TTGAAAACTTTATAAAAATAAAACAGAATAGAATATTAAAAATTTTAAAAAGAAAATCTG
DB913472_631_b_NM	AAATTTAAAGACTGGCACAGAAATATGAATTTTGGTAATCATCTGGCGAAAAGGAATAAT
DB914028_560_b_NM	CAAATCCTGTAATTTAGTTAACGAATCCAATCAAATAAAAATGGACTACATCTGACATAA
DB917935_600_b_NM	TATTGAAGAATTATATTCTGTTCATTTATCAGATCTAGGTTCAAATAGGATTATCTTTAC
DB916316_500_b_NM	ACACATAGATCTTCTGCAAGTTTTGACCTCGTTGATCAAAGTTCTGTCACTTGAAAGAAA
DB912848_300_b_NM	TTTTACTTTCCTATTTTTCTATCATATTAGATAAGTTACATTAAATTTAGCTTAAATTTG
DB914836_600_b_NM	GTGGCTATCGTTATGATTTAACTGATGAAGAAGCTTACGATTTAGGGAAAAGGTCCATTT
DB916364_600_b_NM	TTTCGCACCTGCGTGGTCATCAGACTAAACTTTTGGTCTGATGACCGCGCAGGCGTGAGG
DB913428_507_b_NM	GAGTGCTCAATATTTGTAACTCTATGGGTTTACAAATAGAGCAATTATATATATATATAT
DB919464_450_b_NM	TATATATGTGATCTCTCTCGTCACCCAGAGAGAGCGGATTCCAGCTAGCTGCCAGGAGCC
DB918459_336_b_NM	CTGGCCTCCAGCAAGTTCCGCACCATTTCACCCAGAGACTGTACGGTACAACACCTCCCC
DB918887_500_b_NM	TTTTACTTGACTGTAACCCTGATGTTTTCTTTTGATTATTCTTCTGATTATTGTATAAAT
DB917795_577_b_NM	GATTATTACCGATATCTTGCTGAAATTGCTCAGGGAGACGACAGAAAAGATGTTTCAGAC
DB915600_500_b_NM	CGGTGTCTCCAACATGATTTTGAGCGTACAACTGTGATCACCCATCTCAGTACTGAACAA
DB919656_600_b_NM	CTGGCTTATATCTGTAGTATGTTTGATGACTATGACTGTCTCCCCATCTAAAATTTGTGA
DB918888_400_b_NM	AAGCAATGCAAAGTCGTCTTTGATGCTTATCTTCTTTCTAAGTAAAACAATCACCATTCA
DB913478_602_b_NM	TTAATCAGGAAGACAGGGCCAACCTAAACAAACTGGTGGAATCTGTAAAGACCAACTTTA
DB919277_600_b_NM	ACTTAGGGGAAATGAAAGGAAAACATTTTGTCAAAGAGTGACCAGTCAGGCGTCTTGTCG
DB918750_600_b_NM	AGCTCAGTGCGGGCGGACTGAGAGTGTTATGGGCTCTTGAGGAGGAAATAAAATGAAGCC
DB911143_400_b_NM	AATTGCACACCGGCCCTCCTTTCTTTATTTTCTATTTCTTTTAATGTTGTTTACAACTTT
DB918371_530_b_NM	CTTGGTAATTTTGATAAGTTAGGGTCGAAAGGGTTAAACAAATCTTTAAAGTTTTGTTAT
DB915272_500_b_NM	CACAATATGGGTGCCAGCAAAGGAGAAGCTCTGAGCTGGGTCTTCGACAGAGGGGAAAAA
DB912716_460_b_NM	GAAACTAGGCCTGAAAACTCATGATTCGGTTCCTCAGTGGGGACAGGATTGAAAAGAACA
DB919521_462_b_NM	TAGTGAAGTCAATTCCTAAATTATGAAGCCTCATCTCAAAAATAATAATAGAAACGTTTT
DB918328_260_b_NM	CCACTTGGTAACTTTAATAAGTTAGGGTCGAAAGGGTTAAACCAAAAGAAAAACAAACAT
DB919761_600_b_NM	GAACTTTTTATATCATTTGTACAGAACTATCCAATCCATGACAACAGATTAAATTATTCT
DB918946_701_b_NM	ACTTTGTTGGTGCTGCTCACAAAGTATATATAATATATATATATATCAATATGGATGATG
DB919572_300_b_NM	AAGTTTGCCAAATAACAAAAATGACCCAAGGTCAAAGGTCATCCTTTACACAACCTGAAT
DB916283_600_b_NM	GGTGCCATGGCCAAAGCGTTTAGAAGTCATTCCAAGGCAACTTTGTGACAATGCTGGCTT
DB915088_200_b_NM	TTCTAATATTCATATCTACTTCTTGGAGAAATTTCTTATCTCGCTCTTCAAGGAGCTAAT
DB911719_48_b_NM	ACTTTGGTGATCTAGCGGGAACCGGTATCTCCAACGCAACTTGCGCGTACATCTAATATT
DB919193_400_b_NM	TTAGACCAATGATTTGGCCTCTTTTCTTTCTTTCTCACTAGCCAGCCAATGACATTGTAA
DB917856_330_b_NM	TGTATATATATATATATGATACAAAGGTGTGTCTCAGTGTGCTCTCCCTCTCTTTCTCAC
DB916284_500_b_NM	GGGTGCTCACGAAGTAAATATCATAACTGACATTAAATATATATGATGACAATAGGGCAA
DB914378_681_b_NM	TGAGTGACTACTTGGTCATTTTGATAAGTCGGGGTTCAGGGGTTAATATATTTGAAAATG
DB916049_600_b_NM	TATACATCGATCAATCAACCTCTCTTTCTAAATCTCTCTCTATTATATGTATATTATATT
DB912204_60_b_NM	TAAACAAAAGGTTATAAATCAACAATGAGGGAGTACAAATTGGTTGTCTTAGGGAGTGGT
DB917669_560_b_NM	TGTATTAAAGGGTTAATTCCGAGTTATGTGGAAATTTGGGTTACAGCGTAGGAATGGAAC
DB916669_361_b_NM	TTTGACTTATGTCTTTAACAAACCAGAAGAAAGGGTGTAAAAGAAATGTTAACATGGAAT
DB915570_500_b_NM	GTGAAGACAGACGTAGACGATGATTTTGTAAAAACTCATTTGTGTAAAGCTTCATTTTCA
DB913070_400_b_NM	TTTCTTTGGCATAACCGAACCACACTGGGCAAAATAGTTCTGCTGTGAGCGGATGGTGAA
DB911823_500_b_NM	GCAATATTTTCAGCTACGATTATTCTGGTTATGGGACGAGTCCTGGCAAGCCTTCGGAGA
DB915763_700_b_NM	TGTCGGAAAAGTTATTCCTGAGCTAAATGGGAAACTCACAGGCATTGGCTTCAGAGTTGC
DB918626_700_b_NM	GGCGCTAACCAAAGTGGTATGAACATGGGCAAAGCACGACACATCTGTGACTGAAGTCTC
DB915906_600_b_NM	GTGGACAGGTAACAAGACTTTCTGGTTAGTGGATAAGTAACAAGACTTTCTGGTTAGTGG
DB918674_403_b_NM	AAGGGGAGTCAGATTAAGACTGACCATTGTTGACACACCCGGATTCAATGACTCTGTCAA
DB919681_200_b_NM	TTTGTAATTAAACTTTTGGATCTTTCTAGACCAAGTTTAACCCTTTTGACACTAAAAGGC
DB916155_600_b_NM	GGTCTCGGACATAAACTGGCCTCTCCTCATCACATAGGACTTGTAACGAAGATTCTCATG
DB914485_600_b_NM	TTTTCTACTGCACACCAACTTTTCAGACAACCTGTATAAGCCTTGTCAGTATCACAGCTT
DB914866_500_b_NM	AACAACAACAATCGGCTTCATCTCTCACTTTTACAGCTCTTGTATTCCGATCAATAAATA
DB916537_560_b_NM	TTCTATCTCCAATTTTCCCCACTCTGTAGCAGCAACAATTTGGTCAGCTGCAACTGCATT
DB914678_600_b_NM	TTGCTGCTAGAGGTTTGGATATTCCAAATGTACGTCATGTGATAAACTTTGATTTACCGA
DB919068_500_b_NM	TTGTCATTTTACTGTAATTTTCTTTGGTCTTGAAATATGTTACAAATGTATTCAGTTTTT
DB919497_400_b_NM	ACTTAAAGGTCCAATTTTGCGGTAAAGGGTTGAGTTTGCTTATAAATGCTTCTAGTTTGA
DB915442_634_b_NM	ACTGCTTGGTAATTTTGATAAGTTAGGGCTCAAAGGATTAAAACAATTTTATTCTATATT
DB916589_600_b_NM	TCATTGTTATCAACCATTTTCACATTATTTTAGGTACCTATTAATAACTTCAATACTGTG
DB912317_360_b_NM	AAGATTCAATGGTCTTTCCAAATGTATCTGTGTTTGTCTTTCCTGATGATCAATATTCTT
DB912318_360_b_NM	TTGGCAGATAAAAACTTTGAAATTTCCAGGAAATATGGCTGTCTAAAAGAGGATGAAGGA
DB911506_200_b_NM	TGAGTTTCAAGGGAATTTGAACCCAGCCGCATGTATAGAGATGCCTGTCTAACCAAAGAC
DB911934_152_b_NM	AAAAGGTTGATATGGCATTAAAAACAAACAAATCATTACTCTCTCAATCTCTCTCCCTAT
DB911555_500_b_NM	CAGTGGATGCGATTGTAGAAGGTCCAAATTTTGAGTTTTCCACTGAGAATCGGGAAGAGT
DB912936_300_b_NM	GAGTATACGGATGACGTAATCGAAACCGTCTTGTATGGAGACTGACCCTTGGAAATCGTT
DB915684_600_b_NM	AAGTGTTCAATACTGTAGAAGGGTCCATTAAATGTAGATAGTATTCTCTACCCGGGTTTC
DB915827_366_b_NM	TGTACGATCTATTCAAACAGATGGACTTGTATGGGGAGCTTCTAAACTTCTTCCCGTTGG
DB918167_660_b_NM	TCGGGTTCTTACAGACTGTGTTGATTTGTAATTTACACTTTCTTTTTGATTTAAGAGAGG
DB916216_665_b_NM	TTCGTTGACTGTCACCTAAGGCTGTTGACTCCGTGTCTATGCTTAATTATTGATATATAT
DB913327_601_b_NM	CCAATCAAAACGATTACATTCACCTTTAGCTGCTCGTAAACTCGGGAGAGCAGCTCATCT
DB917693_560_b_NM	TGTCCCTATTGTAAAATCAAAGACTATCACTTCATAAGACCTCTTCATGAAACTTTCTTC
DB914974_500_b_NM	GAACGTGAACAGTATGGGCCCATGAGACAAGCTGGTATTTTGGTTCCTGATGGTGTTGGT
DB919174_500_b_NM	TTGGTCTGTGTGTGTGTATGACAAGTGTATCTATTCATCGTTGCCTGTGTATGTTTTGAG
DB916075_469_b_NM	AAGAATTGTTATGTTTGATCATTTTAGTCAAAGAAAAAGATGTAAAATAATATCAAATAA
DB919555_500_b_NM	TATATCGGCCTCTTAGGGTCCAAACATCTAAGCATATTTTACAAATCATACAACTTTATA
DB918410_400_b_NM	AAGCACTTGAAAACTTCAGTCACTATTCACACCATTTTCATCCTGAAGAGAAGACCATTT
DB915689_429_b_NM	AAGGTTCTCGAGCTTGGGGAAGGGCTAGCGACTCTTTCTTGTAAAACAAGATGTAGCTTG
DB916838_560_b_NM	CTGTAGCTGCCGGGGCTGTGGCAAATGCCCCTGCTTCTGGAACCATGAACACTGAGTGGG
DB918080_600_b_NM	ATACTGTGTAATTTGAAGTATTGTGCAGGAATGTTTGAAAAAGTTCAACCAGAAATGTGT
DB918461_600_b_NM	TTTGCCTTAAATACTTTGTTGAAGCTAAGGCTATAGCTGTAAGACGTTGTAAACAAGTTG
DB914650_61_b_NM	AAGCATTATTGTTCTGGTCCATGATGGACTCATTTGATCACCAGGATCGAAGGGGGACTA
DB915742_560_b_NM	TCATATCAAACGTACAGGAGCAAAGTTGTACCATTGGTAAAAGCTCGGAATCTCGAATCG
DB915362_560_b_NM	AAAGCTCAATTGGCTGAAAGCGTTGGCCGCCATTTTAAAACCATCCCAGTCGTAGAGAAA
DB911045_200_b_NM	AAAAATATTAAAACGATTACACTCCCGCAATGAAGAAATAATTAGATTTATATATATATT
DB915363_160_b_NM	TGATTCACTTGACAAACAACATTGTGTGAGAAACCGAGGATGACCACTTGGTATCCCTTT
DB913432_700_b_NM	ATTTGCTTATTTGTCATATTACCCCTGACTTTGGTTGGAACTGTGCTTGGTAGGAACTGG
DB912666_576_b_NM	ATCAAGCGTTTCCCTGGTTACGATGCAGAAAGTGGTGAATTTGATGCCAGTGTTCATAGA
DB915128_460_b_NM	TGTTACTTTCGATGATTTTGAAGGAGATGATGAAGAAATTGAAAGTTACTGACGAGCATG
DB913008_500_b_NM	GGGCCCAGCAGAAACTTCAAGATGTTTATCACAAGTCTATGACACTGGATGAAGCAAGAA
DB915556_210_b_NM	CTTGAGATAGTCACTGCCATCTACAAAATGGTGGGAACGGTCATGAAAATGCCTGAGGAT
DB914417_560_b_NM	CCCCCTTTCCGCCGTTAAATGCCACATGTTGAGGCTGTGCAGCGGGTGATATGTGCATAT
DB919424_500_b_NM	TGATCTGTCATGGCGTGTTTTACTTCACAACAAAATCCCCACATTTCCTTCAGCTATGGG
DB911618_300_b_NM	AGGGACGATGGATAAATGCTCCCCGTGTTGGTTATGCCGCTGAAACAGCGGCAGTGGAGT
DB914085_249_b_NM	AAGCCATCAGAGCTGCAAAAGAAAAGCAAAAAGCTAAAGAAGCTGCTAGAAAGACAACCG
DB915557_630_b_NM	CCACAAGGGTTGATATGCTGGTTAAATAAACAATCCAATCCAATCTATTAAATACTGGAA
DB913246_308_b_NM	TATTCCTGGTGTCCGATTCAAAATTGTAAAGGTTGCTAATGTATCTTTATTGGCCCTTTT
DB919235_375_b_NM	TTTGTGTATGTATGTATGTGTGTGTGTGTGTATATTAGTCGAAGGCTCCAGTATCTTTAA
DB916373_360_b_NM	GCGTCAATGCGACGAGTTTCTTCGTGAGCTCCAGATGGTCCCGCTCCATTCCAGTCAATG
DB916184_600_b_NM	TAAAGGGAGGTAATCTTGAAAACTGAATACAGAATCCAGACTGAGTTACTTCCCCCTGAA
DB913486_500_b_NM	ATGAAGTTTAGAGAGGAGTCCTAGTCACATAATGCAGTGTCAGAGGAAAGGGAACAAAGG
DB919428_300_b_NM	AGTAGTTGATTCTCGAATGAGAGGTGGACGACGGGAATACTTATTAAAATGGAAAGGTTA
DB919048_160_b_NM	GTGCAATGTACAATAGCCACAGCACCTAATGCCCTCTATCTTGTTTGCTTGTGTATGTAT
DB912343_200_b_NM	GTCGCACAATATGTATATATGATATAATAATATTAAAATTTAAATCAAAACATTTTCAAC
DB912960_560_b_NM	ATTTCACCTAATTTCATAAGTCATATCTCCTTCACTAGGTGGAGCATTGGTAGAAGCTCG
DB911912_100_b_NM	TTCAAAAGTTTCTCCAAAATTATTGTTCTTAGCATATAATAATAATAATATAATATAATT
DB915471_700_b_NM	TATGTATATATATCATATGTATATCATTGTCTGACTGTTAAATAACAAATCACCATCAGA
DB917812_660_b_NM	GGGTAAGCGCCCAATGGAGTTTTTAGGTTAAAATTCGAGGTGGGAGAGCTTCAATTCGAG
DB915282_400_b_NM	GCTACTCATTCTTCCAGATTTATTCCACTTAAATAAAGAGCTAATGGAGAAAATAAACAA
DB912109_300_b_NM	CGTTATGGCGCCATTATTTCCCAAATACCCAAGGTTTAATCTCCGTTGTGGATAGTAATG
DB919340_560_b_NM	CAGCATACAGTTCACGCGAAGATATACCAGCCTCTCACGGCGTTAAAGCTGCTGGAGAAA
DB918193_682_b_NM	TCCAACGTGACTTGACCGTATATGATTTCATAAAAGTGTTGCCATAAGAATTATCTTTCT
DB912728_500_b_NM	GGGCAGTTGATAGACAATTGGACTTAAGAATTGTAATACGCGAGTTCGTATCTCAGTCGT
DB913781_460_b_NM	TTAGTCATTTTAATCCTAACCAGGTTAGTATCTGGGGGCGCTGTTAAACCCACTGGGTAG
DB914954_600_b_NM	CACGTTACGCATCCAGAATTACGGGCCACATTCAGTTTGCCAATAATCAGTGTTAAAAAG
DB914194_60_b_NM	CGTTCTTCCGTTAAGTTTTGTTTAGGTTTAAATTCCCAGCAACTGTAAAAAGCTGAAACT
DB914908_468_b_NM	TTTGCTAAATCAGGGTCCAAAGATTTAATATAGTCGTCTAATAGAATGGCTCTGAGTGAC
DB919773_260_b_NM	CCTGACAAAGACCGGCGGATGGAGGTGGCCGAAATGTAATGAAGAGCACCGACTGTTTAA
DB911210_300_b_NM	CAATCAATTTTCCTTTTTACAAAGGAAGAAGGAAATTAGTGTGAAAGTAATTCAAACTTA
DB919774_300_b_NM	AAGCCAACTACTACGCTGATAAGTTACCCCTAGGGAAGCATAGTGTTAAAGGTATGGGTC
DB913596_400_b_NM	GACTCCTTGGCCAGCGGTCTCATCGGTAAACGGCCGTTCGACTCCTTGGCCAGTGGCCTC
DB919158_560_b_NM	TAAATTAACAAATAAATAAATTTCGCACGCACTGACTGTATGGTCTTTTAATAGAACGGC
DB916867_477_b_NM	TTCGACGTATGAGGGTCACCAAACCATGTATGTTTATAGTGGTAAAAGGCTTGTGTAGCA
DB911450_470_b_NM	CATCAACTTTACCTTATCCCTGATATCTGGATGGACAGGGTAGAAACAACAATAAAATTT
DB911260_505_b_NM	ATCCCCAAGTGATTAAAATTCTTGAAGTGATTAGGTGTTTAACTTGATGAATAAAAATCT
DB918014_700_b_NM	GTTTTACGGTTATAAAAATACTGTTTTTAAAGGGATCTTCAAAGGTTATCATCAGTCCAA
DB916112_160_b_NM	TCATTAACTACAATCATCTCATGCCCACAAGATATTCAATTGATGTCAACCTTGATAAAT
DB911454_354_b_NM	GGGAAAGGTATAAATCCCCACATTCCCAACAGTTATGGGTTTAAATAGTGCCACAACAGA
DB919070_574_b_NM	GACCGAAGGATGGTATATACCAATTTTCAAGATTTGAATTGGTTCGTGTCTCTGGTCAAA
DB916114_630_b_NM	TAATAATAATGATAATAATAATAATAATCATGGTAATGAAAAGTTAATTCCCAAAGTTAG
DB915916_200_b_NM	TAAAATAAAAATAGATGTTATAGAATTTCATAGATTGAAATAATCAACTCCAGTCAACAT
DB912837_370_b_NM	TTCCAACTCCACTTAATACTAGTGGCGTACAAGTGATTTGCATGAAAGGAAAAGCTAAAT
DB913036_400_b_NM	TCAGTCTGTCCCTATTGTATAACACACGTATTACCATTTGATATGGATGGAGCATTGGTA
DB915538_560_b_NM	ACACATGCAGTGGCTCACACACTCATGCAGTGGATAACACACACATCCAGTGGATAACAC
DB913228_500_b_NM	ACACAGTCAATTTATTGGTTATCCCATCAAGTTGTATGTGGAAAAGGAAAGGACCAAGGC
DB915776_618_b_NM	ATCCCTTGGCTTACCAGCTGCAATATCAAGCAGCTGCTAACTTCAAAATGCCAATGCGTG
DB915729_500_b_NM	GCATTTTAAAATATGTTTTTGTGGGACAAACATTCATACAAAGTCATGAATTAATTATAG
DB919644_200_b_NM	GTTGGTGGCACTGGTTAATGACCCAGAACCAGAACATCCTCTTCGTGCTGACTTGGCAGA
DB918449_700_b_NM	CCAAGAGAGACTGATATTAGCGGCACAGGATCAAGGCCTCATGACAAATGGCTTTAAAAA
DB919835_362_b_NM	GGTTACACTATCATTGTTAGTGCCACTGCATCTGATGCTGCACCCCTGCAATATCTTGGC
DB916356_500_b_NM	TCATTAAGAATAAATATTTTAAGTTAAATATATTTAGATCCTTGATTGTAGTTCCACAAA
DB918499_411_b_NM	GCAAACACACTGAAGAATCAATCATGGAAACTTCATAATTATCTTTATATCTGTTCAGCT
DB918122_500_b_NM	AAGATCTTTCTCATTCCGTGGAGAGGTCCATTTGTGTTCATAATAATTCGACTAATACCC
DB912325_400_b_NM	CTTGACGGTCGGACAATTTTATTTCCTTATTAGGAAACGAATTCATTTGCGACCCGAAGA
DB913331_560_b_NM	TGGAACACAAAGCTAAATTGGAGCGACGATTAAAGGCCATGGAGGAAGGAAATTCTCGTC
DB913332_400_b_NM	CGTCATATCATCTATAGGAAATTTATTATATATATATATCAAGGAAAAGGGTTTTTCTTT
DB915073_400_b_NM	CAATTCAATACTTGTTCTTGCGGGAACCAGTGTCTCCATCGGAACCATACTTTAAAACTG
DB913333_460_b_NM	TTTATATGAATCTTGCCAATCTTAATGTTAGTAAAATTTAGGGGAAGACAACAAAACAGG
DB911136_460_b_NM	GGCATGGATATTGTTAGAACCGTGGAAGGTGTTGGCAGCCAAAGCGGCAAGACATCTAAA
DB916270_637_b_NM	ATTCCATAGCCGGAGCTTTTACCAATGCTCCACCTCGCTGGCCTAAAACAAGGAATACTT
DB914506_400_b_NM	TCATTGTTTATGGAGCCGTGTCAGAACCTCCACTAAGGAATTTGACTCAAGTACATCCCT
DB913904_610_b_NM	TCTCCCGAGTTAACGAGCCTCTTCTGCCCAAGGCAGCTAAAGTGAATGCAATTGGGCAGC
DB912519_400_b_NM	CTATACAGCACGGGGACAATGATATCTTCAACGAACAAGAGGTATCTTGAAATCTGTGAC
DB914175_568_b_NM	AAAATCTTCAGGCTTCAAGTGACTTTTTGGACATCCTGTAGTTTTAAATTTTAACACGGT
DB915457_460_b_NM	CGCAACGGTAAACGAGTCCTCCACGGAGATCGTCTCTGTCAACGGGAGCACCTCAGCCGA
DB915695_600_b_NM	ATTTTAGAACACAAATCTATTATTTGTGCCGGGTACAGTGCTATCCTACATATTCATGCA
DB916083_700_b_NM	GAGGCTCAGCATGATGGAAGATAAATTTTCTGTTTATAGATGTCACACAATTATGAATTG
DB915458_600_b_NM	AGCCATTGCTACCATGCTAAAACTGAGATGGTATCATCTCTTCTACTGTGGAAACCTCGT
DB914129_0_b_NM	CACTTTATACCTATCCGGAAAATTCCGAGCATCAAGATCCTCATTGCTGCCAAATACAGC
DB913717_500_b_NM	ATAGGATTGTATGGAATGGGTGTTTATCGGTGTCAATATAGTACAATTGAATTTAAATAA
DB912949_270_b_NM	CATCTATCTACCTGCATATGTGTTAAATCATATATTTCTTTCAATTTTATTTTATAATAT
DB914557_500_b_NM	AACATTCATCTTACTACCATTCATAGTTAAGCAGATATGATGACTTGAAATGTGCCCAAG
DB918749_123_b_NM	GTGTGTGTGTGTGTGTGTGTGTGTGTGTCTGTTATATCCATTCTCCTTCAGCTTAAGGAA
DB918369_701_b_NM	GTTGGTAAAAATACTTTGCTTATTGCTGCTCTACAAGCCAGAAACAATGCAAGAGTTGTC
DB917658_532_b_NM	TAAAAGATTTTCTTCCATTTCAATGTTATCATATTTCACTTGTATATCATTCTTAACTTT
DB916086_460_b_NM	CATTCTGTTTCTGATATATTTGGACTTGGGGAAAAGTATGAATCTCCACATTCCCTCCGG
DB913197_511_b_NM	AACAGACAAGCTCAAATTAAAGCATTACAAGAACGTCTTAGAGAACATGAAAAGCGTATT
DB916277_500_b_NM	ACGGAGACATTGAAGGACCAGCGTGGCGGAATGTTTGAGAATGGGGTCATATCCCCGAAA
DB919000_560_b_NM	TGTGGAGTGCTTTAAATTAAAGGCCACAACCAACATACATTTACAGTACCAAGAACAGAA
DB918612_660_b_NM	ACGTAATCGATTTAGCAATCGACCCTCTTGCCCTAAAAGTCCCCGGGAGACGCAAAACAG
DB912671_400_b_NM	ATGTCCATTTGTTATTCAACTTCAGTGCTGGGACATGCTCTCTTGACTGCTTGAAAGGAT
DB915323_560_b_NM	GCCTATACATAGTTAGATGCAGTGATGCACACTTACGAGTAGTCAATCTGTTTGCATCTT
DB913012_0_b_NM	ACGAGGGAAAGAAAGAGAGAAGGAATGTGAGAGGAAGGTTAAGGACAGTGTGTGGCAGCG
DB915180_600_b_NM	CAATGATGACAATAGCATATCACTAATCATTATTACTGTTAGCCAAATATTCATTTATCT
DB918472_456_b_NM	GAGCCGATATATCGGTTCTTTAGGGTTTAAAGGGTTAAAGTAATAAAAATTCAGGTGCCA
DB918282_560_b_NM	AGGAAGAAATGAGGACAGTAGGTAGTCAATAATGCCAATTAGCCTTCTACCACATGGTCG
DB918092_186_b_NM	TAAAGGGTTCGTGAACTTGAGAATAACTCATTTCAGTGAAGGGCAACAACACTGATTTAA
DB917713_660_b_NM	ATATCAATTATTACAATTTTCTTCTATACTGAACATGTAAATATTGAATTTTCTCCCCCA
DB916711_660_b_NM	TGAACGCAAACGGAATAACTGGAATTCGAACTCGCTTATCACAATTACAAAGTCCGACTG
DB915136_700_b_NM	ATGTATATATTATATACCAAATGGACTACGCGGATGGAGCATTGGTAAAAGCTTGAACTC
DB911625_460_b_NM	ATCACAAGAAGGACCTTAAGAGAGGAAAGAAGGAAGGAGAATCCTATGTGTGGTTGTCTC
DB914851_300_b_NM	ATGTGCAAATTATCAAGCCTCATCTCAAGGATTCCCAAAAACTAGTTAACTATTCTTATG
DB912816_300_b_NM	AAGAAGCCAGAAGAAAACATCTTGGTGGCAAAATTTTGGGATACTTCTTTTAATTCAATG
DB916522_600_b_NM	ACCATTATCCAAGCCCTTACCCTCTATGATGGGGGTCGACTCTGATGGATTTCCCGCGTA
DB916142_600_b_NM	GCACAAATCGAATGAGTGACCAAATTTTTCGCTTTCGGCCCAGTGGGTAGGCAGTCCAGG
DB915137_600_b_NM	GCTGTAAAACACAAAATATATCTACTGCTATTGAAAGAAAGAAAATAAAATCTCATTTGC
DB916143_500_b_NM	AACTAAATGAAACTTGTCTATTTCATTTTGCTAATGCTGGCGTCGTCTTCTTTGAAGTCT
DB915518_533_b_NM	GCTGCTCACCAAGTAAATATAATATCCTACTACTGTTTCAAACTGGCCTTGTGCCTAACT
DB914806_660_b_NM	CGGAATTGTAGTATGCGAGTTCAAATCCAAGAAGTTCTATCTACGTTGACATTTTGACTT
DB920021_300_b_NM	GGGAGAGGCACAGGTTGATGACAGTTTTTGGGGGTCTTTCCTTAAATATTTTCTTTTACC
DB914475_168_b_NM	AATGTAAAAAGCTTAGAAAAAGTATGTGCTGATCTCATCCGTGGAGCCAAAGACAAGCAA
DB920022_560_b_NM	ATTTGATGGTCTGTGACACCTAATATCTGAAATTTTGATTCTTCTAACGAAGTCCCTTCC
DB912489_460_b_NM	TTATAGAAATTGTTATCATTATTTTGATCATTATCCTCATCATCCTCATTCTATCATTAT
DB919817_600_b_NM	TCTCTCTGTTTGTATATATGGTCTTTGATCGAAGGCTCCAGTATGTAGGGGTATGCAATT
DB914668_500_b_NM	ACCATGACCACTTTCAGTACCTTTCCTTTATTTTGGTTTGATTTCTTTCTGACATCATGT
DB911301_118_b_NM	ACAATAACAACATTAACTACAACAACAGCAGCAATAACAACAGCAACTACAGCAATAATG
DB914859_509_b_NM	TTCCTGATGTTATTCACTGTTGGTTTAGATAGCCAGTTTGGAATGTTTGAAACGATGACA
DB912541_272_b_NM	GATAACCTTCACTTAGATAAGTGCTCTCCCGAGTTGACGATCCCCATCTGCCCCATCTGA
DB912351_405_b_NM	CGGACTTCGGAATCGTAGAATGTGAGTTTGAATTCCAGTTCCATTTGTGTTCCTAATACC
DB919676_300_b_NM	GCTATGAACGAATCTCACATTTAAAATTATGTCTGACTAATAGTTTATATGATAATAATC
DB916197_404_b_NM	TTTATATAATAAAAATAGAATGGGTTATGAGATATATATATATAGCACTTTTCTTGTTTT
DB911304_400_b_NM	TTCTGGACTTTGAAGATTTCTTCTTCTCTTTCTCATTGTATCATGTAATAAACACATCAA
DB914911_400_b_NM	ACAAAATAAACTGGCATTAGATTTAAAACTAGGCAGCAAGGGTGGAGCATTGGTAAAAGC
DB911115_511_b_NM	TCTTCCAACTATGGGTTAAATAGCAAACATTGTGGTATGAAAAACAAAACAAATGTGCGC
DB918153_560_b_NM	CACGAAAGCGTCGCCAGAACAAGCGATCTACAGGAGCTGGAGAAGAATAATTTATTCGTT
DB917822_455_b_NM	TATTATTCGGACTGTTGTTCTCATCTTTATCATTGCTATATTCACAATCCTTGGGTTGAG
DB917062_665_b_NM	ATCTGGCCAAACCCTCTTCAATATTACTTGGCATCTGAAGTTGAAGAGGAAGAAGGTGGT
DB916820_300_b_NM	AAACGTAATCGAACACAGCGATACACATCGAATGTGTTCGCTGTGTTCAACCAGGCTCAG
DB911164_479_b_NM	GGTACTGCTCACCAAGTAAATATAATAATATATTTATATATATATATCAAATCATAATTG
DB913240.1_0_a_NM	TAATAATAATTGTAAGGAAACTTATGAATTATCATAATTATTTATGATCATTCTATGACT
DB918038.1_0_a_NM	TGAAATGGATAGAGCTGGGATTGACCTTGGAGCAACTGGTAGACTTCAACTTATGGCAAA
DB916852.1_0_a_NM	GTAACTCATGCACACTGAGTTCAGTTTTCAAGTGCACAAAACTTAAATCTTTTCATATCG
DB912593.1_0_a_NM	CTTCATTGATCACACCTCCAACCATGAAAATATCACATTGGCTGAATGATATGCATTTAA
DB916740.1_0_a_NM	GCCTATGTTAAGGTTTTATAGGTATTTCCACCCGTGATCAAAATTGAACCCTTTAATCAT
DB919793.1_0_a_NM	CTTGTGCGCATGTGCGAATGTCGAGTCAAAATCTTTTGATATCTTATGTCACTATTTTTT
DB913033.1_0_a_NM	CATCCAAGCAAGCTGGTGGAGATATGAGCTTTGACTCTTTTTTGCAAACACTCTGCTTGT
DB912498.1_0_a_NM	CCTTATTCCTGTGATATATTGTGGCAACTTCCTTTTCTGATAGAAAAACTTTATCTCGTC
DB913708.1_0_a_NM	AATCCTCGTGTGATGTCCTTATGGAAAATCCTTGTTAGTGATTCATACATTTAAGGTGAT
DB918225.1_0_a_NM	CCTAGGCCAATTTGGTTGTCAAAATAAAGATCGACTTACAAAGAAAAACAACACACTAAC
DB918113.1_0_a_NM	TTAAGGAATTACTTGACAAAGTAACTGATTTCCAGACTGACGCACAAGAGGCACTGAATG
DB911644.1_0_a_NM	CCTAGTAATGAGTGTTTGTGCAAGGCTGTAAGAAATGGAATAGTACTAAATATCTACTTC
DB913129.1_0_a_NM	GGGCGAATAGATATGCCAACTAAGACACAAGTAAGGGTAAATAACCAAATAGATGCAAGT
DB911388.1_0_a_NM	GTTTTTAAAATAGCCTTTATAATATTTTAGATAAAAATTTTCAAACAAACCTTTTGTTTT
DB919889.1_0_a_NM	CAAATTTTAAAATTGCAAGAGGAGCTCGGGCACTATCAGCAAGAGGTAGGCAGTTTCAAA
DB916161.1_0_a_NM	GAACAACTTCACCTGTCGTTTAAAAAATTAGTCCTATCTGAACCTTTATGATGGCTGAAT
DB911532.1_0_a_NM	GGATGATGCTCTGCCATTGGTTCTCTTAAAGGCACTTTTTGCATTTTCACTTTCTATCTT
DB915647.1_0_a_NM	AAATATAAAAGATCTCTTCCATCAGCCCTAGCATCTGACCTCTCTTCTGATCTTGCTTTA
DB915482.1_0_a_NM	CAGGAACTGAGTTTAATTCGTACGGTTCGGGTCATGAAATTTCTTTTTAATCTTTTCAGA
DB913017.1_0_a_NM	TACCAAAAAGCTTCTTTATTACAAATATGCTAATGGCAGACTGAAGTTTATATATGTGCG
DB920033.1_0_a_NM	ATTCTACCCAAGAATCTGTTCTTACCTGAAGGCGCCGCCTGGCATGAATTGATCCAAATT
DB911272.1_0_a_NM	CCTTAGCAAGTCACATGTGTCTTCCTTAGTCAGTCATTATTAAAAGAGTCATTCTCAATT
DB917115.1_0_a_NM	CATGTGGAATGCTACTCCTCATCCAATGCATGATTGGGCAGCACTTAAAGCAAAAATTGA
DB915279.1_0_a_NM	CGTTGTTGTGTGTGCCCACAAATTGGTATACACAGTTATTCATATACTCCCATAAGTATA
DB911160.1_0_a_NM	GCACTCAAGCAACTTCTCCATGATTGTGGCATTGGTGTACCTATTGACCCCAAAGATACT
DB914905.1_0_a_NM	CCAGTTGCAGAATATCCTGAACAAGATAACTTCAAACTGAAAAATATGATCGGAAACGTA
DB911575.1_0_a_NM	TCTTTTAAAAACAAAAATCGATTGTGTACGCCTGTTGCTCGAAAAAGGGGCCAACCCGGA
DB915051.1_0_a_NM	TGAGTTCAGAATAAGAACAAAACAGCCGTCCAGTGTTTCTAACTAATGTATTCAATCTGT
DB915838.1_0_a_NM	CACAACTGAGAAGGTTGGCTTTAAAAAGCTTTGATAGTTTTATAGCAATTGAACCAGATG
DB916117.1_0_a_NM	GCTCCGCTTTGATCAATGGTGTCAGTGAGATTTAAAATTCATAGAAATGCGTTTATTCTT
DB918775.1_0_a_NM	CAAAGGCAGTGCTGTGACTATTAAAACAAGCAACCTTTTGTGCTCCAGAAATTATTTTTT
DB916001.1_0_a_NM	AGACACACATTCAGTAGAAGGGAAACACGGACAGACACACATTCAGTAGAAGGGAAACAC
DB913886.1_0_a_NM	GTATCCTTTTAAAATTCCAGCATATCTGGATGCCATACAGTCACTGACTGCAAGCAATCT
DB918663.1_0_a_NM	GAGGGGAGTAGGAATTTGTATAACTTGGTATGCATAATGAACAATTTATGTGAAAGTTGC
DB914421.1_0_a_NM	ACATGTTTAATTCCGCTCAAAATAGCGTTCGGAACAACTAAACACTCCCTCCACATAAAC
DB915466.1_0_a_NM	GTCGGTTAGTGTAAGCTTTTATGCAAAATGGGAAGGTGTAAAGTACTGGTTTAAAATTGA
DB919613.1_0_a_NM	GGGGAGAAAATGTTAACGTCACGGAAAAACTGTATTATTATCAATACAGCAACAACAACA
DB919469.1_0_a_NM	CGAGTGTCATTAAAAAATATTCTTAGCCTCAGCCAGAAAGAAGAGGAAGTTCTTATTAGT
DB915354.1_0_a_NM	GTGTGATTGGAGTTCACCCCTACTTCTTATTTCCTTTAATTTTGGAAGAATTAAACACCT
DB919357.1_0_a_NM	TTCATTCAACTCTCAAATCCCTGGTTCCTGCAGGGATGGGGGATATAGAAACCTCTTCTT
DB917777.1_0_a_NM	TATTAAAAGTACATTCCCAAAACCTGGTGGGAATTCAGATGTGGCATGGGCATCATCATC
DB915259.1_0_a_NM	GCACACACACAGAAAATTAAATTACTAAAATCCTACGCAACTTAAAAACACACCCACACA
DB919501.1_0_a_NM	AAATAAAAGCTTGCACTTTTTCCACACTGACTTCACTTAGATGAGCTAATCCCAGCAATA
DB918966.1_0_a_NM	TTTTTCTTTATAACCACGATGATGGTGGTGATGGGGATGTTTTTTGTTCTTTCTGTATTG
DB915147.1_0_a_NM	GGTTGGAAAATGTGATTTGCTTTAAACTGGTTTGAGAATAATGGTCTATTCCATTACTGC
DB914468.1_0_a_NM	TGTGAAAAATATGCATTGTGCTTGGGTCTTAGTCTTGTATTGCCATTGGTTAAGCACAAC
DB913311.1_0_a_NM	TGGTTGTCCAAAAATATGTATGGAGATCCATACTCATCATCAAGGCTTAAACACTTCAAA
DB912776.1_0_a_NM	TTTTATCCAAAGAGCTGAGTCTCTTGAAGGCACTTGTGGATTGCACATGACAGCACGGTT
DB918615.1_0_a_NM	TGGCAACTCTTGGGACATGACAACAACATCAACAATAACATCCAGTCATAAAAATCAGTA
DB918594.1_0_a_NM	GAAAACAAAACGAAAAACACCCTTCAATGACAAAGTGAGAACCACCACACACCAAATACA
DB919038.1_0_a_NM	CCAGAAAATGGCGGAAAATTGATACTTCCCCTTTGATTTAAACCATCGATTACATTATGT
DB912660.1_0_a_NM	GTTAGTGGATGACCTAGAATAATACACTTTTTGGTACTATTGAAAGCAAACCTAGAGACT
DB918503.1_0_a_NM	ATGACCTGCAACATGTTTTGTAAGTTATCTTTGAAAGAGCTAGTCTCGCCCATGATGTTT
DB919709.1_0_a_NM	TGTACTGATTCTTTGTTGCTTGGTAACCTTTTTAAAACAACACAAAAGAACGCCCGCCCG
DB918408.1_0_a_NM	TGATCTCGCAGAAACTGGTGTCTCCAACATGACTAGGTCATACTTAATACTAGTGTCTTT
DB913726.1_0_a_NM	TTGGTTTGGATAAAAACACAGTCGATTTTACTGGACATGCATTGTCTTTGTATCTGAATG
DB914149.1_0_a_NM	ATGATTACAACCTAAATATGTCGGACAAGAAGTTTTACCCCTCTCTGACAACATAGGGAT
DB911208.1_0_a_NM	CCCTTGCTATGGGATAAATGGCACTAAAATTCTACCAATTTAAGAATTCACCTGTATCAA
DB917740.1_0_a_NM	CAAGTCTGTAGAGTTTTTCAATCTTGAACAATGCTGACACCTTCACTTATGAACAACATT
DB912963.1_0_a_NM	CTATTTATGGCTGCTTTTATTAAAGTGTGTGCTGTGCACACACCCAGTAGCAAACCATCC
DB912292.1_0_a_NM	TTCCTTATCAATTTCGGTTGAGGATATTGAAAAGGAGGATTGATGTGTGCATATTAGGGG
DB913242.1_0_a_NM	AACAGAAAAGGAAGAAGAGGCCTTGATAGCTCAAGAAATTGGCGAAAAACGTGCTGCTGA
DB913407.1_0_a_NM	GCAACCAATGGGGAGTTTAAATGATCTGAACAACACGAAAATGAAATAATTAGAAGGCTT
DB912612.1_0_a_NM	CTTCAATTCCCACATCAGCAAAAATTTTCACATAAACAAACACTTAAGACGAGTCCATTC
DB920051.1_0_a_NM	ACCCAACTACCTCTTCATATGTACCTCGTATTGATAACTACAACATAACTTAACTACAAC
DB916903.1_0_a_NM	AGTGGAAGAGGGTGGCTCAGATCATTTATAAATATGCCAGAGATGTTTGCAAGGTCCCTA
DB916598.1_0_a_NM	TCTGAAGGGCCCATCAGCCAAAAAGGCGGTGAAAGTAACAATGACAAAGAAGAGAACAAC
DB911294.1_0_a_NM	ATCCCAGAGTTTTGAGTGCAGCAGAATCTCTGGTTCTAAACGGAAGGCATTTGTGAGGAT
DB916742.1_0_a_NM	TGGTGGGGGAAGTGTGCATGCAGGTTGTATAGGAGCAATATAAAAAAGATTTATTTCTTC
DB916647.1_0_a_NM	GGATCCCTACCAATAGGTTAACTTGACCTTTCAATGAGTTTTCTCATTATTTCTGTGAAA
DB918115.1_0_a_NM	CTGAGAGTTTAATCCGAATACATTTTTCAAAAGTAAACCAGTCTCATGCTGTCTTGTACA
DB913226.1_0_a_NM	GTCGTCACAGACGTTATTATTAAAAATAATCTCAAAGATTGCGGGCTATTCTAAAAGTGC
DB911758.1_0_a_NM	GAAACAATAATATTAAGTCTCAGTTGTATCCTGGCCATGATGTCACAGTGACGCCCGTTT
DB919982.1_0_a_NM	GTGTACTTGTCGTTTACTCTCTGTTACAACAGTTACACAGGCCCCAAATGACAGAAAATG
DB915905.1_0_a_NM	AGATATTGACACTTTAAACTCTAAAGGGCTGATATATCGGACCTGACGACATACGGCAAA
DB918681.1_0_a_NM	AAGAGAAAGATTGTAGCATACCCTTCTCTTTGGGCAGCGACAATGGAGCATTGGTAAAAG
DB919775.1_0_a_NM	GAAGACATAATTGATAAAATATTAGTTTAAGACTGTATTGTGGTTGGAGTTAAGAAAAAA
DB914981.1_0_a_NM	CCCGGGTGTCAAGGACTTGCCACTAAGGTAATTAAGGATGACTATTATATTGGAAAAGAG
DB914886.1_0_a_NM	TCGATAGTGGTAGTCCGAATCTTCAAACTGATCCTGGCGGTTTCAACTTCCTTATGTTGG
DB913680.1_0_a_NM	GAATGAAATCACTGATGAAGTGTCTCAGCACATCGTACAATGTATCTGCTTACTAAAAAA
DB916466.1_0_a_NM	GGGCTGATCAAGAAGCCTACAAGAAATACCTCCATGAACATTATGCAAAGAATAGCAAGA
DB912112.1_0_a_NM	AAATATCAGCGACTTTTTCAGACTTTTTAACAAATAAACAAGAGTCTGGTGGTCGAGTGA
DB918872.1_0_a_NM	CCTTGGGTTTTCCTCACGGGGCTTGAATTGTTGACTCATTGTTTTTTAAGATCAATCTTT
DB911577.1_0_a_NM	AGAGTGAGTGCCAATTTCCTAAAACACCTGGATTTGAGGCATAGATTGGAATATGATATG
DB914630.1_0_a_NM	CTTGCGTCATCAATAACCCAGGGACTTTCACAAATTCTAGTAATACAATATTCAGTTCTG
DB912000.1_0_a_NM	CGGACATTCTATCATCAGGTGCCACATGTCTTATACGTAACATGTTACGACGTGATCCAG
DB919312.1_0_a_NM	ACACTGGACAAATGGCACTCATATACCCTTCAAACAGTTCCCAGTTAGTCTCTGAGACCT
DB915468.1_0_a_NM	AGAGTCTGATTTATGCCCTCTTGAATCCATATCTTAATATCGATTTCTGCTTGTTCGATT
DB915612.1_0_a_NM	TTGGCACCTGATGGTGCGGGTATAGAGCAGTAGCATTTATTATTAATGTATTTTTACAAA
DB914539.1_0_a_NM	GAGACGATTAAGTCTCTGGTTTATTCGAAACTGCTAAGACATTTTTCATAAACATTGAGG
DB913888.1_0_a_NM	AGTCCATATCGAGAGATTCTAGGAAATGCCCTTATAACAGTAGTCAAAAACCAGTTTTCA
DB911114.1_0_a_NM	TCTTCTTGTCACATTCTTCTTCTACAGACACTTTATATTAAAAACACAAGACATTTATAG
DB919615.1_0_a_NM	ATTAAGAATTTGTCACCGTTAATCACCTGACGAGGGCCAGAGGATGGGTTGGACAAAAAA
DB913776.1_0_a_NM	GGTTTATTCATAACAGTGAAATAGCATTGCGGGGTTTGGCTAGTAAATTTTCTATTTGGT
DB917874.1_0_a_NM	TGGGACAGTTTTCTGCGAAAGATCTTGGTAACTTTTCAACACCTCAGAAAATAGAATTCT
DB917923.1_0_a_NM	ATTGGGGTTTCATGTTCTGAAGAGCTCTACATACAAACAGGGTGATTTTGAAAATAACTA
DB912985.1_0_a_NM	CTCCCTAACATCTCAACAATATTTTCCGAATCTGTCTGCAAATAGAAATTGGGTTGAAAT
DB918181.1_0_a_NM	AGAAATGGAACATGCTGCGTCAACGAGTTGATACTGCTTCCTATGATATCGACCGATTAT
DB917667.1_0_a_NM	CGTTTGTGTTGAATTCCAAAGTCTTCCTGGAATTAAAGAGGAAAGAGTTTGGTTTTAGAA
DB918202.1_0_a_NM	CCTCGGAAACTATATTGTTGTAATCGAGAGTTCATACCAGAGAGGTGTTTAATCAAGAGA
DB919247.1_0_a_NM	CCAGGATCAATCGCAGAGGGTATCCGTAGTTCATTCTTTTTAGTTTTGATTTGTTTTTTG
DB912778.1_0_a_NM	GTTCAAGCATCGAAGCCATTGCGTCAAGTAATTCCAGAAATCCAAATGATAGGGGCTGCT
DB918505.1_0_a_NM	TTGGAAGTGCAGCTAAAATCTAAGAGAATTAGAAAGGAATCCAGAGTAATGCTTGCAAAT
DB916925.1_0_a_NM	GGTTAGACATCAATAGTCATCATGAGGTCTGGGTTCATAAAATCCAAACTCAAGAAATAT
DB916760.1_0_a_NM	TCAACATAATACACAGACTCGTTGCAGAGAAACAATTTATTCAAACTGGTCAACTAATCC
DB913728.1_0_a_NM	AACAGGCAAAAGGGAGGGAGGGTATATAAGTTTTTTCAACTAATTTACTCACCGCTATTT
DB911871.1_0_a_NM	AACACCTGTTGAACTGATGACCACACGATCATTTGCTGAAGTTGCTAGGGCTTCACGAAA
DB914130.1_0_a_NM	ATTATTGAACCTCTAGAGCAGACTGTGTGGTCTTCTCTTTGTAGAGACCTACGTGCTTTC
DB913616.1_0_a_NM	ACGCCTCTCACTGATCAATCCTTATATCCACAATTACAGTTCATTCAAAGCAAAACCAAT
DB913500.1_0_a_NM	ACCCTTCAGTCTTCCTCAGGTACTATAAAGCGATTCATATTGTTTTTAGAAACTGCAACA
DB914035.1_0_a_NM	TCTTTTATTCCGATTATTGCCTTCCCAGATAACTCGAGTGGAGAAGACGACGCCAAAGTC
DB913244.1_0_a_NM	AATATTACCCGAGCCATTATCATTGTCCAAGCTGGAATGACACCATCTGGCAAACAGGCT
DB913132.1_0_a_NM	TGTGTGTTTGTAAGTCTGTATACTTGTAAGTATGAATGTGTTTGTAAATGTGCGTGTGCA
DB912481.1_0_a_NM	ACCCCCCACATTTCTGTAGGTATTTGATTTTGATGAATTCTGTTATATAAGCGGCACACA
DB916905.1_0_a_NM	ACGACATAGAAAGAATGACTTTGTGGTTAGCAAATTCATGTCGTTTGTTGCACAATCTTA
DB915443.1_0_a_NM	AGCTGCAAAATGAAGCTCCTGGGCTTTTTCCTGGACTTACTGGGCTTACAATTCCTTCAA
DB916649.1_0_a_NM	CTGGCAAAGATGCTGATGATTAAATCAAACAAACACTGGAAAGAATTCTGAATATTTGGG
DB914792.1_0_a_NM	GGGAACAGGTCTGGGAATATGACAAAGAGACTTTGGTTTAAAACATGTAAACAGTAACCA
DB915858.1_0_a_NM	CAAACCGCAGTTGTAAACTGTCTTTTAAAATCATATTGTCAGAGCCCTACTAATAACTAC
DB911599.1_0_a_NM	ACAGATGCTTGCCTATACTATACTAATGAAGACAAGAATATAAATCAGTTAAATCCCCCC
DB919984.1_0_a_NM	CGGACATGCATATATATATATGGGTCGAGAACAAAAACAAGATAAACACAAGGCCATTTT
DB915746.1_0_a_NM	CAATTTGTTGAATACAACTTCAGCTTCCGCTTCAGAAGCAAACTTCATTCTCATAAATCT
DB918001.1_0_a_NM	TATGTCCTCATGGGATACATCTCGCCAGTAACTCACAGTGTTGCTACACAGTAAAACGTG
DB916165.1_0_a_NM	ATCAGTCCAGTTGGTAATTCACATGCGTATTCATACAACTTTTTTCAATTAATTTTAATC
DB919872.1_0_a_NM	CTCCAGGTGTTGATATATCGGACCTGCTGGTGACCTAAAGCAAGAGAAGTCACATTGATA
DB911276.1_0_a_NM	TTTACATTTAAATATAATTAAAAAAGAAATCATGTTAGGAAATCCATTTTATTATTGAAT
DB916053.1_0_a_NM	GCCAGCATTTCTAGCTGTATTTCCTTTTGTTATATATAATCATTCTATTGGTCAGGGTAG
DB911536.1_0_a_NM	GTACTACTAAAAATCTATCTTATGAAAGATAGATTATCTATGAATGATACAATGAAAAAA
DB914983.1_0_a_NM	CAGCCCTAAGAAGAATTTCCACGTATATCATTGGGCTTGAATTTGAATATTGTAGTTTAG
DB913794.1_0_a_NM	GGAGGATGAAAGGTGTAATTTCTTCTATTGCATATGCAACATCTGCATGACTTCTTAACC
DB914888.1_0_a_NM	ACTTTGAACTGCATTTGCTCAGATTGGAATATTGGTAAGATTCAATTTCGGATGAAAGCT
DB915262.1_0_a_NM	CATATCCGTAATACAACGAAATTACTTATTTTCTATCGAAAGGAAGGACGCGAAATTCGT
DB915311.1_0_a_NM	ATGGGAACTATTTTGATATTATTTAAATACTTTGTCTATCATATTTTGGAAAATATACTC
DB915726.1_0_a_NM	TGGTAAGGACAGATACGGATTTAAACTGAGTAGTGAGTATCTTAAATCGTTTGATTCTGA
DB912940.1_0_a_NM	CAGTGGTGAAGATAGGGATAGTGGTCTGAAAAGTCAAAACATAAATGAATCAAATCTCTT
DB913985.1_0_a_NM	CTTCCTCGCTAGATGGAGTGGCACGATATGATGATGAGGTTAATAGAGTCTTAAAGAAGT
DB918923.1_0_a_NM	ATGTTGCTGATTATATGAAGGAAGTCTTCAGGGGCTCAGATTCTGGCATTACCATAAAGG
DB919058.1_0_a_NM	GAAGATGATATCTTCAAGCTCTTAGGGGAAGGTAAACAAACGGGCATTAACTACCAACCT
DB916005.1_0_a_NM	TCAGCCGTTCAGTCGATGTCACCGTATGAATTCATAGGTGTTACTTGCTTTTTTAAAAAA
DB911116.1_0_a_NM	CCAGAAAAATTTGATGGACAACTCATGAAAGGGATCAACATTTATTGGCTTTCTTTTCCA
DB919617.1_0_a_NM	CAAACATCCCCCTTCTCTTTACCTGATGACAAACATAATACACTTTCTACATTGTCAATT
DB915358.1_0_a_NM	TGGAAGAAGACGTGGAAAAGATATTTCTAACCTTGTAGGGAAAGGTAGTGACAGTGATGA
DB914169.1_0_a_NM	CTCCCCCTCAAGTAACAAAATGGAAATTCCAGGGTTTGTTTTTCAATTATTTTCTGCCAG
DB911004.1_0_a_NM	TAAAGAGGGTGTCCTTCTGTACAAATGCATTCTAGAAATCCATTGTTGAGATTCCTCATC
DB914728.1_0_a_NM	GGGAAAAAGACATTTGTGACGTTTTATTTTGCACATGTCCATACTTTATTGAGGAGACAA
DB918204.1_0_a_NM	TTCTTGGGGAGCCAAAAGAAAAAAGATAGTTCTTTTGAAAGTAGAGTTTCTAACTGGTAG
DB912871.1_0_a_NM	AATTCAGAAAAATTGCTTAAAAATTGACAAGTTTTATATTTCATTAATTTTTAGTTTTTT
DB913315.1_0_a_NM	GTCCTGATGATCCATAAACAGCAAAATATGCCTGTTGACAGAAGGCAAACAATTATTTTA
DB919133.1_0_a_NM	CTCCCAGGTTTGGAAAACTTTCCTATAACCTGCATAGTAATACCCTATTTGTTTGATTTA
DB918071.1_0_a_NM	TACTTTGCAGGCATTAGTATCCCCACCTAGACTTGACGATCAGGTTGGTATATCCCTTGA
DB914244.1_0_a_NM	GAAAAGAGCCTGATGAAATCTTCTCATCCATTGAGCCGAAAACTCTTGGCAGTGCTTCTT
DB919021.1_0_a_NM	TTAACCTTAAACATGATAGCCTGGTGGCCCTTATTGTTAAAGGGCAGTCCCTCTAGGCAA
DB912664.1_0_a_NM	ATCAGAAACTTCCGGAGATTTGGGAACAGGATTTAAAGCTCTGATTACCTGTTGCCGTAA
DB918507.1_0_a_NM	AAACAGCTCTTGGATATCGAGTCTTCGAATCTGTACCGAAAGCACCCGGAACATTTCAGT
DB914132.1_0_a_NM	GACACATAGTCTAACCATTGATTTGCTCTTTTACATAAGCATACATGACTGCACAAGCCC
DB914409.1_0_a_NM	GGTTGCTTGTATTTAGCAACCAAATTTTGATTCTACAGGATTATCAGTCTCATGTATACC
DB912440.1_0_a_NM	GTTCTGCTGGTGTGGGCACTGAATGCAAACAATCCATGAAATCTCAAAAGACATCAACAA
DB912296.1_0_a_NM	GCCCTTTTTAGGGCCACTCAAATTCTACGAAAGTCTTTAAACAATACTTACAAATATGCT
DB913502.1_0_a_NM	GATCTGGTGAAAAAGTACCATTCAGCCGAATCAAAGAATCCTTGACATACTTTCTTTTTT
DB911922.1_0_a_NM	ACGAACCAGGGTTCTCATTTTTATATCTTCCTCATTGCATCTCTCTGCTGAAAATTCCCC
DB912967.1_0_a_NM	TTTGAACAAGTTTTTTGTGATACTTAATAATAAAAACAAGAATTGAAAGGATTGGTCTAA
DB911810.1_0_a_NM	GGAGTTATAACTCCATTTTCAAACTAATGGGCCTTTTTTGTGCTTTATTGTCTGCAATCA
DB918023.1_0_a_NM	GGGTCTCTAAATAAACCACACTACATTCATTGTCATTAAAGTACCCATAGAACAGACCTG
DB915792.1_0_a_NM	CTGAATCAAGAAGAGAGCGGAGCCTGCTATTCAGGTTAATATGAAATAAGAAAATTAAAC
DB913134.1_0_a_NM	AAATATAGATTTATTCCTGATATCTAAAAAACGAAAATCCACACAAAAAATCTTAATCAT
DB916858.1_0_a_NM	AGATCAGAATTTTAAGGTCTGTGACATGGGATAGAATGCAATGGATTTTTATGGATTGCT
DB911554.1_0_a_NM	TACCCCTAATTTGATTTCTAGAGACTTACCATGTTAGCTAACATTGGTGTTAAGATGAGA
DB916187.1_0_a_NM	GAGTAAGATTTGTGTGACCAATTATTTCCCAATGCAGGAAAGTTAAAGCCAAACTTTGTT
DB920055.1_0_a_NM	AATATCTTTATTATTGTTGTGGGTTATCTCCCCTGACTATCACCGAAACATAGACTCGCC
DB915701.1_0_a_NM	TAGGTCTAAAATATCGGTGTCTTTTGCTTTGCCTTAGGTCACCAGGGCAGACATATCGGA
DB915445.1_0_a_NM	TGGTTCGGGAGAGCAACTCATCTAAGTTAGAGGTAGCACTTGAATTAAAAGGCCCACCTA
DB911969.1_0_a_NM	AAATCCATTCAAGGAGGAACAGAATCGCAAAGAGTCCATCTTGGAGCAGCATGTCCAGAT
DB911182.1_0_a_NM	TGCAGAATTCTTGGACTACACTGACTAGGATTGCTCAGATGGTACAAGGAAGAGAGGAAG
DB914794.1_0_a_NM	CTATTTTGTTATATATCCAATGTTGTATACTAACGGTCGTACACTAGCCTTGCAATAGCT
DB916539.1_0_a_NM	AATGGATCCAAATTATCAGGTCTATAAAAAACAAAAAATGGATCAAGATTATCAGGTTTA
DB918941.1_0_a_NM	TCCTATAGTTACTTAGTTTCTGACGAAGGATCCAGGTGGATCCGAAATATCAATAAAAAA
DB915632.1_0_a_NM	TTACGCAACAAAAATAAGCAGAACACGGTTTAGGGTAAGCACAGACAGATTTTGTTTTTT
DB915909.1_0_a_NM	CTGCTACAACTGCTGCTGCTAAAATATCCATTGGATATTTTACCATTTGCATTAATTTCC
DB916167.1_0_a_NM	GACCAAACCCAATCCACAATTATTGTTCACTGTATTAAATGACCAAAACAGGTTGATATG
DB918685.1_0_a_NM	CCAACAGAATCAAATACAATGGTAAACCATGGTGGTTTGCCTTATATAAAAACAGAACCT
DB913891.1_0_a_NM	AAGAAGTGGCTTTGATCTTGAGAGATAAATTGATTCGTTTGCAATCACTCTACATTGATC
DB915376.1_0_a_NM	CTATGCCTCGTCCCCCAAATATTATGAAATAACTTAATAAGAGTGAAAGATGTGACAATG
DB919779.1_0_a_NM	TTTAATTTTTTCTTTCACAATTCCACTCATGTTATACAAAATTCTATCATGAACTATTTT
DB913796.1_0_a_NM	TTGAATTTTCAATTGGCCAGTCGGACACATTTGATTGGTGTCTCGTGGAGGGCATTTGTG
DB915425.1_0_a_NM	GTCAACAACGTTCACTTGGGGTGCCTTCAGAAAAGATCGTTAAATCTATTAAAATCTATT
DB918988.1_0_a_NM	AGGAGCATTCTGTGATTGAATTTTTGTGTAGATATGAACTTATGTGTTTATCGTTATTAA
DB918876.1_0_a_NM	GTTCAAATGTGATTTGTTAAAAAACTGTATGGATGTTGATGTTTGCCCACTTCTGGTTAG
DB915169.1_0_a_NM	ATCAGAACAGATTTAACTGTATGAGCCGTCCCCAAGCATCTAGTGTCAGGCAAGAAGAAA
DB917831.1_0_a_NM	CGCCATGTCAATGTGCAACATGTATTTTGAAACAAACACGATCAACGAAAGTTAAAATCA
DB912942.1_0_a_NM	GGCTGTATTTTAGACTGTGTGTTACTCAGTACTGGTGTGTATTTAAAAACACACACTATA
DB913987.1_0_a_NM	GTCCTGCAAATTAAGCCAATTGACTGACAATATAACAGGCCCGAAATAAAATCGATTTTT
DB919316.1_0_a_NM	TTTTCAATATCTGAAGTGCTTGCTCGTCGTGAACTGCAGTGGACTGCACAGGGAGTTTTT
DB919151.1_0_a_NM	GTCCACAAAATGTTAGGTTAGAGAAAATGAAGGAAATATCATACAGATTGGATTACGGGG
DB914266.1_0_a_NM	GGACCCCTTCCCTGAATAATACTGTAAATGTTGTAATAGAAGTTAAGGATGAAAACGACA
DB912686.1_0_a_NM	ATTTCAAACGAAGGGACAAACTTTTCCTCTCAAGCAGAAACCCTCATAAATCCATAAATG
DB916007.1_0_a_NM	CATGACAGTGTGCAATTATTGAAGAATATTCTTGTCTCAGCCCTATTTGTTACTTGACTA
DB914315.1_0_a_NM	ATAATATGTCATTAGCATAATAATGCTATGTAATTTCGTAGTTTCGGGGGCTAGATCTGG
DB918553.1_0_a_NM	CGAGTCTTGCTTGGAAGATTTTCAAACGAGTATAAATTATTTATCAGAACCGGTCGATGT
DB914059.1_0_a_NM	GAAATATGGTAAAAATCGATCGTGTTCCAGGGACAGGACGGACAAAAACAGCAGAAGATC
DB913520.1_0_a_NM	CACACTTCTTGAGTACAATATCTAAAAGAAAAACAAGTTCGATTTCCTTTCTGCCTCTGC
DB918297.1_0_a_NM	CGTGTGTACGCTTATCTACTATACATGCTCTAGCACTGATTTAAAAGAAAACAATCTCAT
DB911118.1_0_a_NM	TGCAAAAGAGCAATCTAGTGGACCAAAGAGACAGAGAGAGTAAACGGTAAACTGTGCAAA
DB915244.1_0_a_NM	CAAACTACCACAGCTTCATGGCGTTCGTCTATTTGGGATCAACAAGTATTAGCATTTACT
DB917650.1_0_a_NM	GAAATATGGAATGTTATGCTGTTGCCCGACAGTTCAACTTGATCCCTCCAATTGCTGAAC
DB912989.1_0_a_NM	TTTTCAGCCTATTTTCATACCTTAGCCTTCTCAAAATATCTGGGAATGGGTGACATTGTG
DB917811.1_0_a_NM	TATTCAATCTGCGATCCTGCTTTGTTGCTGCTGCTGTATTTTTAACAAGGGTAAACAGTG
DB912873.1_0_a_NM	CAGTCATCCCCTCACCATAATACCCTAAAAAGAAATCCCCCTTTTGATTGATTATTTATA
DB914618.1_0_a_NM	GTCGTCTTTTACCAATCTCTTAAATCTGGCATATGTTTGGGATATTTTCACTTCCTCGTT
DB914502.1_0_a_NM	ACTAGAAGAGCTACATGCAGTTCACAAGCAAGGACTTCAAGGACTTCTCTAGATCATACA
DB912761.1_0_a_NM	ATTAATTTTCAAGTTTAACCCCTTCGACCCTGACCTAGCAAAATTACTAACTTGTCATTC
DB911460.1_0_a_NM	TTGTATATATACATATATGTATGTTGGTGTTTGCCGCGACCCTGTGGGTTTCGGCACCAG
DB916764.1_0_a_NM	CCACTTGTCCATACACACCTGGATCTAGACTCACAACTTCTGTAGATTTTATTGATTCTT
DB919023.1_0_a_NM	TCAAACTGACCCTTCAAGAGACCCATGCTTGCTTGATTTCCTGCTACAAATAACAAAAAA
DB917443.1_0_a_NM	GGTCATTTGGACCTTCCATAGCTACAAAGATAAAATTTTCATAAATTCTGAATGCTGGCA
DB913040.1_0_a_NM	AGTGTGTGGAATTGCTTTCTCTAGGAAATTCCCATTTAAAAGCACCATAAGCAAATACAT
DB914134.1_0_a_NM	CAGGGATGGTCTTTGAGAAAAGCATATTGTCACAGCCCTACAAATATCTACAGAATTAAG
DB913504.1_0_a_NM	CTTGTCTTCAGATCTTGCTCTCAGACTTCCAAGCAGAGTTCATTAAGTACATATATGGTT
DB916280.1_0_a_NM	GCATCAAGTACGTTTTTAGAGCGATATATTTCGTATATTTGGAACGAGCTTTGTTGAATG
DB912969.1_0_a_NM	ATGGCTGTTATTCAAGGGAGGCCACTCTGTTTTTACATATTAGAGTTATTTCCCTTACTT
DB912182.1_0_a_NM	CAAAAATAGACAGATTTAATAATTTTAGTTCTTTTTCATTTTTACTTAAGTTTTTATTTG
DB911391.1_0_a_NM	GACACGCGATGTACACATAGCTATTCATTATATGACACGTGGGATAAATATATATTTCGT
DB911812.1_0_a_NM	GTGGCGTCAAAGATGGCGTCATAAATGCTTCAGTCATGTTATATATATAAAACAATACGA
DB915815.1_0_a_NM	AAAGTGTCTATTTTCGAATCCTATCTGTCAGGGTTAGAAGTAGAATGGCAAATAACTGAA
DB913020.1_0_a_NM	CCGGTTTACAAGGATGCACATTATTAGTGAAGTCCATTGTCCTTTACTGCTAAGAAAGAG
DB919941.1_0_a_NM	AGACCTTAAATGCACGAAGGATGCTTAGAGTTGTGACAATATGCTTTTACAGAAGAATAT
DB919780.1_0_a_NM	AACTATGGCAGTTCATCATTTGGAAGCATAGGCAGCTCTCTAGGATCCTCTAGCTATGGA
DB914891.1_0_a_NM	ATTTAATTGGTGAGCAGAACCAACCAAGTTTGGGAAAAGGCTTTGGGGTATATATGTCTA
DB917027.1_0_a_NM	AGTTATGTTTGTTGTTCCTTTGTTGTTTGTTTTTTCTGGGGTCCGATTGCTGCGTCGGGG
DB915447.1_0_a_NM	ATAATTACAGCCCTCCATAGTTAGTGTCCCACTGATATTCACCAGGTAATATTAGGACCT
DB919573.1_0_a_NM	AAATTACTTCACAGAATCGGCGCACTTTGGACATGCTAGCTGCAAAGTGTTACTCTTATT
DB916376.1_0_a_NM	GTACGAAGTGATATATTACCCAAACGACAATCGGAATAACGTTACAAGTATTTTGACTGT
DB911859.1_0_a_NM	AATATAGCCATTAGTGGGTGCCATAAGATATCCATTAAAATAATATAAATGTTAGATGAC
DB919988.1_0_a_NM	CTGTGCAAAACTGTTTCAGCGATTTAATGAAGGTTTTTACTCGTTCATAACGTTTGAAAG
DB914684.1_0_a_NM	TGTATTATTTTGGCATGGCAAGTGCGATCTGGTGGGTCATTTTAACTCTGACCTGGTTCC
DB912022.1_0_a_NM	TAAAACTTTACCATAGTCCTAAGCACTTTTGGACTTCGGGGTTGGATGTATTGCTGCAAT
DB918943.1_0_a_NM	CCTTTTACAATAATAAGTTGGGCGTGAGACCGGAAATTGTGGTGGGTAACCAAAACCCAC
DB911487.1_0_a_NM	CTTTCTTGTTGGTGTTGTTCTCTGGGCTTATAAGCAGTGGAAATTTTTATATAATCCAAG
DB916264.1_0_a_NM	GAATGATTTGTCTTTGTTGTCAGGCATTTCTTTAAGCCCTCCATGTGTTTATGTTCTTCT
DB915634.1_0_a_NM	CTGAACTGTAATCACTAGACATTTGGTCACGTAGTTTCTTTTTGATAACATGGACACTTT
DB911375.1_0_a_NM	CTTTAAGTATTGTCAATGCAAGATGGAACCTGAGCTACAACACAAACAAGATGGACCTTT
DB918687.1_0_a_NM	CCATTATGGTTAAAGTTAGTTGAGTAAATTGTTGAGTGATTTTGTTTTTAAATCAACAAC
DB916169.1_0_a_NM	CTTACTGCCTTCAGTTCCATACCAGAAGGGCTTCTACTGTTTTAACAATTATAAATGAAT
DB913942.1_0_a_NM	AAATGTGAACGTGAAGGTAATGACAGAGATTCGAACTCGCGTTTCACGATTCGAAGCTCT
DB916057.1_0_a_NM	GTGGTTCCCTCCATAGAGACACATTGGAAACTGTGTTTGATTTTTGAAAGGATTTCTAAA
DB919110.1_0_a_NM	AATACAGTAAACACACATTGGTTAAGAGACCAAGATAAATTCACCCAAACGGATTAAACG
DB920020.1_0_a_NM	CCTGTATGTAATAGAATGGATGTCATACAGCTACACCTGATATAGAAAGCTTTATCATGA
DB913798.1_0_a_NM	CAAATGCCTGAAGGAGAAGGAACCAGCTTGCGCCCGTTAACTTTGAAGAACAAGAATTGA
DB914221.1_0_a_NM	TACTGCCAATTAACGACGATAACCTTAGCCTTAGATTTTGAAGCCTATGCTGAGTTTTTT
DB911168.1_0_a_NM	TTAGGATCGTGGGTTCAATTTGGATGGAAATATTGTCGCACTGATGATTTCTACAAAAAA
DB917007.1_0_a_NM	TAATAATTAAAAGCATGGAAAGAAATGCTTTGCGTATTTCACCCTTTTTTCTTTCATCTT
DB915266.1_0_a_NM	TTTATGCACATAGTAAATATCCTTTAGTTTTCACTTTTGTATCCAATTTCTTTCTTCAAT
DB912118.1_0_a_NM	CTTATCAAAATTACCAGCTGGTCATTCAGATCAGTTTTATTAAAGAATCATATTCGGGCC
DB913570.1_0_a_NM	GCAGCGACTACAAAAACATTTCAAAGTATGTTTCAACAGTGAGGAAAAAACACAAAAGCT
DB912006.1_0_a_NM	CATGTTTTTGTAATCCTTGCAATGATTTTAAGATTTACATGTAAGCAGCGGTGTAACCTG
DB914524.1_0_a_NM	TACTCTGATTACTGTAGCCCTTTGCTTCACAACTATTAGCACAGGAATAAGCTAGACAGC
DB915203.1_0_a_NM	CCTTGATGAAGGAAATTTCCCTGGATTTATTTTCATTGTCATTTGTCTGGTCAGAAAGAA
DB919318.1_0_a_NM	CCCACCTATGTTACGGCATATATATATATCAGTGCCATTTGGATTATTGTAACAGATTCT
DB918762.1_0_a_NM	GGCAACAGATCTTAAAAATTAACAACCACGACACAATGCTTCTTCTTCCTTGTGGATTTC
DB916009.1_0_a_NM	ACGCAATATTAACGTCCATTATTTTCACAATTTGATTGAAGTTCGGTCCGATAAGAGAGA
DB912944.1_0_a_NM	TCCAAAATTTCCCATACATGTGAATAAGATGTGTCATGGAATGTTCTTTGCTATTCATTC
DB919206.1_0_a_NM	AGAACAGAACTTTCTTAATTAAAATTTTTTGCCAATATATCAATATATTTGAGTGTTTGA
DB914317.1_0_a_NM	CTCCCTCTTTGTTATTGACATGTTTTCCCTGCTAACCTAAGAAAGGAAAGTAAAAATACA
DB912460.1_0_a_NM	GAGAATTTGGTCGTATTTCTCACTTAGATAAGCTACAAAAGCTACCTCTTGTTTCATTTG
DB917813.1_0_a_NM	TTTGGGAAGAAGTTTCTTTGAAAGGCACCAAACACAGCATCAGGATAGAATCATTCCAAA
DB917929.1_0_a_NM	GGACAGGGGTCTGAAATAGATTTATCACTCAGATTAGGAAACAAAATTTTATAAAGCCTC
DB911830.1_0_a_NM	TGTCTATGGAGAAATTAAGGAATTGCCTGAAGGCAAAACTGCACCTGATAACCATGAACT
DB917652.1_0_a_NM	TGCCCAACCGGAATTAAAAACATTAAAAGCGTCAAACATTTCAAATCGCCCCAAAAATTA
DB919137.1_0_a_NM	ACTACCGCTCTAATCACAGGTCATGTGAGGACTTTTCAGAAACAAAGGCTTCTGACTGTG
DB916351.1_0_a_NM	GGATACTGTCGGAGGTGTGATTCCATTGGTGGTAATTGTGTATATATATATATTTCTGAT
DB912668.1_0_a_NM	GATTGTTAATAGTGTTTTTAGAAAGATTAATAATCAAATAATATCTGAATAAGTATACTG
DB913203.1_0_a_NM	ATTAGTCAAGTTATGAACGCAATTGGATCTACTAGAATTCGAACACATGTTTCACGATTC
DB919025.1_0_a_NM	GGAATGCTTATTGGAATTTGAGTAGGATATAGTTTTGTGTATGCACTGACTCTATTTTGG
DB913042.1_0_a_NM	ACATACAATGCAAAGGTATCGGAGGGGCTTAGATTTTCCAGTGATCATCATTTTGTCATT
DB911462.1_0_a_NM	CCTTGGATATATGAAATACTGAATGAGACTGTGTAAAGATTTCCACACTATCGAAAGGAT
DB912391.1_0_a_NM	CTCCTCGAATAATTGCGCCGGTCAAGCAAAGAAAAGAACGAATTTAAAAACAAAACAAAA
DB916703.1_0_a_NM	CCTTGTGGGTAGGCAGTCAATTTTAGAATTGTGGAAAATGAGTTTGAATTCTGTCAATCT
DB918027.1_0_a_NM	ATCAATATGAACCTGAAGAATATTCTGTTAAGTCAATGCGAGCATTTGTAGAAAGTTGGC
DB916447.1_0_a_NM	CTCCTGGCATTAAATGACCATAAAGGTTTGATATACACAAAAAGAATATGTCAAAAGCCC
DB915891.1_0_a_NM	GCAGCAGTCGAATCCAACAACCTTCACTTTGACTTTTCAAGAAATGAAGAAAACTTTTAC
DB913506.1_0_a_NM	GAATGTTTGGGCTGCTGTTCCAGGTTCAAATTGTATCCAGTAATCAAAATTTTCATTTCC
DB911814.1_0_a_NM	ATTTGTCAACCTTTACACTCAGTGGTGTGGTGCGGTGCGTTGGGCAGCAAATTCATATTT
DB916170.1_0_a_NM	GCAACATATTTGTGAGTGTTGTGTGTGCTGAGTTTTAAAAAGGCAAATGAGTTATCTATC
DB917376.1_0_a_NM	AGATTTTATCATTTTTTCTATTGTGCTATTCTTTAATGGTTGGGCTCTTAATTTGGAGAA
DB912072.1_0_a_NM	TGGGAAATTAATGGTCTTTGGAATCGTTGAAAGCAGGAGTTTAACTTGTCCTAAGTAGAT
DB913138.1_0_a_NM	GGTTTGATATGACCCGCGAGAAAAGTAAGCGAAGGGAAGGGACTAAGTAAGTAGTGAATA
DB919894.1_0_a_NM	TTCTCCTGAAATTGTATCATATTATTTATTCTGCTATTGATGATACAAGAGTTATGTCCC
DB911442.1_0_a_NM	AATTACAGCATCATGAATATTCGTTATGGAACGGACTTAGTGAGAGAGCGGCACGAGTCT
DB919943.1_0_a_NM	TTCGCGGTATTGGCACAGGAATTGTCGTTTTCTTATTTTTTGGCTTGGTTTTTATAACAA
DB915540.1_0_a_NM	TCAAAACCCAGAGGAAGTTGATCCGAAACTTATTTGTCCAATTTTTGATATTTTGTGTCC
DB911281.1_0_a_NM	ACGTTTAACATTTTAACTAATTGAACACGGCTATACCCTCTACTTCATCTCGAACTTCTA
DB914893.1_0_a_NM	GAAACTTGTAGTCTCGTTCGTATGACTGGATTCAATTTGAATCTGTTTCTGATCTATTCT
DB916634.1_0_a_NM	ATTTCCAGTGTTCAGTTTCGGAATGATTTGAAATGGTTAGGTCTCCGGGCATGAACTACT
DB911330.1_0_a_NM	AGTGCCTCAACTCACCATGGCAAAATGTCGTAGAAATGTGGAACACTTCTTAGAAGCTTG
DB919687.1_0_a_NM	GACAACCCCCCATCACGTCTTTTATTATGGAAGGCTTATTAAGTATTGATTTAAATGTGT
DB915449.1_0_a_NM	CTGGATTTCTTGATTTTTAATTTTTAACCATCCTCACCATCAGTGATTGGGGGATTTGTT
DB915333.1_0_a_NM	CTGCCATTTCCTCGTGTTGTTGCCTTGTTCGACATGAAATTACCAATTTAACTTAAATAA
DB919575.1_0_a_NM	GTTTCTGCGATTCAAATGCTACTTATCTTCTGATATTGTCACCAAGAGAAACCAAAAATG
DB915077.1_0_a_NM	TTTTTAGTTAGAATTTTCTTAGTCCTAAGTTTAGGATGCCATGCGAGTTTGGTATTGGCT
DB918784.1_0_a_NM	GACCACATTTTCTCAAGTAGTGGATAGACAGGAATTAAAGGGGAAAACCAACACAAAAAA
DB915221.1_0_a_NM	GCGAGTCTTTCTTCAGCCTTGCAGACATTAGTTATGAAAATTGGCAATGTTTTAATACAA
DB918945.1_0_a_NM	TGCAGTCATAACAAACGAATTTGGGTTGGTGCCAAAAATGGAACTTTAGCATTCTATGAG
DB911377.1_0_a_NM	AAATGTGAAGCTTTAAAACAGCAACCCTGGCAGCTGCAAGGGAGCTACATATATATATAT
DB918689.1_0_a_NM	CCCTTTCAGTCATTTATTTAATGCTGAAATGACCGAAATTATTTAATGACGCTTTGGGAG
DB916150.1_0_a_NM	TAGAAAACAAGTATTGAGGTTGAGACCAGGGTTGCTGGAATGACATGGGCCAAGTCAGAA
DB918577.1_0_a_NM	ACACGCGAACCTTTACGGTTATTTTATGTCGGAAATATTTTTACTGCAAAACTACTCGAT
DB916059.1_0_a_NM	CAGAAAATGGAACTGAAAGCAGAATGACCATTTTTAATTCTAAGGCTGGAGGCGTCGGAA
DB917947.1_0_a_NM	CAAGAAGGATTCTTCAAAACTTAGTGAAGATTAATTTCATACCAGGGTGTCCCAAAAGTT
DB915152.1_0_a_NM	ATTGCTTATGAGTTCAAATACAGGCAAAACAGCTGTTCACGTATATATGTGCATGTGCAT
DB915317.1_0_a_NM	TTGCCCATGAAGAATTCTGCCTGACAAGTTGTGCTCAAAGTAAAATATGTAAAGATAGGA
DB913572.1_0_a_NM	TATATGATACCCGTGACTTTAACAAGTTATCCTGATCCGATGGCAGTAAAGCATCCCCAA
DB919415.1_0_a_NM	AGCAACTATACCAAACCTCTTGCATTCCAACAAAATAATTTGGGTCCAAAGGGATTTTTT
DB915040.1_0_a_NM	ACATTTGTTTTTCTTCTGAAATCGAAAAGCACGGGTTATTAAGATTGGTTGGAGGGAATT
DB914410.1_0_a_NM	AAGCCAATTCTTTTGCACACAATGATGCACAGAGAAATTTGATGCGACAAGGACAAAATT
DB918396.1_0_a_NM	CAAAGGAAAGGAATTGAAGAAACTGGTCCTTTAACGACTAATCCAGATTCAGGCTATGGA
DB917910.1_0_a_NM	GCCATAGAACTTTTGCCAAGAGCCAACTTTAGATAAAATTGGGTTCATACATAATGCTCT
DB917766.1_0_a_NM	GCACTGGTATTTCGTGAAAAGAATTTCAAGTAATGAATTTGCTTTACAAGAACTCAGGGA
DB914203.1_0_a_NM	ATGGGTCAAGATGCCAGATTCTCTTTTATACTCTTCTTTACAGTTTTCTCGTTTAGCTTA
DB914319.1_0_a_NM	CAAAGAGGATATGGGTCAGTGTGAACAAAATGACCTGTATCCCTTTTGTTTTTTCTTTTT
DB913412.1_0_a_NM	GAAATTTGTCAACTGAGAGAGGAAAATACTCAGCTCAAAGATGAGAGGGTGCGTTTGCGT
DB913391.1_0_a_NM	TTCTTATACCTTCCATTTTACTAGGCCGCGAGAGTCCAGTTGAAGAGCGTGAACTTGAAG
DB919139.1_0_a_NM	AACGCAATCATGGATGGTACAGGAGCTAGTAATTTGATGACTCCGAATGGTATTTCAAAT
DB916353.1_0_a_NM	TTTCCTCTGTAAAAACCAGAAAATGAAGAAGAATCCACTAAGAAGGAGGAAGATGAACAC
DB916912.1_0_a_NM	ACATTCGAACTGGTCGCTATGGTTACCTCGACCTGCGCTACTTAACAACCAATCAAAACA
DB916540.1_0_a_NM	TCACTCAGTGGGTGCATTCTTTTGGGTTCCGGTTAAAGGATTAAATTTAGTTGAAAAAAC
DB916705.1_0_a_NM	ATTCCCCATGCATACAAAACACCTGAAATAATTGATGGATTGGGGGAAAATTAGAAAAGA
DB912281.1_0_a_NM	AGATCGAGATCACGAAGTAGAAAGCATCGGAGATCAAGGTCTCCTCATAAGAAGAGCAAG
DB911879.1_0_a_NM	ATTTTTGGTAGTGCTATTGGACTCTTTGGTGTCATTGTTGGTATTTTGCAGACTTCTAAA
DB916172.1_0_a_NM	GAGTGAAGCTCCCCCAAGGAACAAACGAACAAAACAAGAGGGAGTAAAACAATTCTTTCA
DB914592.1_0_a_NM	CTGGTGACCTCAAGCAAAAGAAGACACACTAATATGGTCCACTTAAAGAATGGCTCTTAT
DB919784.1_0_a_NM	ACACAATCCTCTGGAGAATACTGAAAATCCAGCTGCAACGAAAGCCCAAATCGTCAAAGC
DB913024.1_0_a_NM	TTCCGTTAAATCTTACCCGCCATGCAATGCTACAATAGATCAGTATTTAAAATATGGCAG
DB915819.1_0_a_NM	CTGTGGTTCCCAATTTTCAAAAAAGTCTTCTCTTAATTCACATCTAAGAATTCACACTGG
DB919833.1_0_a_NM	TTTGAAAGTGAATGTCAAACTGTGATTTGAACTCGTATAATACAACTCCAGAATCCAAGC
DB916636.1_0_a_NM	ACAAAAGAAGACCAACACACACCGGTATTTAGGCCTTAACCTTTGGAACCCTGACTTAGC
DB915430.1_0_a_NM	TGATTCGACTTAGGTTTCTTTTAAATCTTTTGTCTCTCTGGTTCCACCCTGACTGACGCC
DB914895.1_0_a_NM	ATCAGAAAAACAAACAGCTCAGAAGTAGACGCTGCAATTGGACGGGATATTCGCTCTGAA
DB919577.1_0_a_NM	GCTTATGACTTTGAGGCATTGGAAAGACCAGAGATTTAATAAATCCAAGTTTTGCAGTTT
DB914800.1_0_a_NM	CCCCCAACTCTTTCCGTTTTATTTGAATATCTAATTCTGATGAACAGAGAAAACGAATAG
DB915174.1_0_a_NM	GGAGAAATTTAAATGAAAAGTTAAAAAGGGCAGCAACGGTGGAGCATTGGTAAAAGCTCG
DB916268.1_0_a_NM	GGTGAACATGAGAAAGAGATAAGCCTTTCTTCCACCAGAAGAACCCCATTTTGTTGAATA
DB912026.1_0_a_NM	CCATGTATTAAGATGGGAAATAAGGTGAGAAGAAATGGTTATATTCCAAGCCTATTATGG
DB919461.1_0_a_NM	GTCCCAACGATTGAACTTCTGATTTTTCATGATTTATAAATCCCGTTGGCCAATTATCTT
DB918947.1_0_a_NM	GGCCTTGGTACATTTGATCAATAATCTAAGCAGAAGGGCTTGAAAATAAGAATGAAATGA
DB916152.1_0_a_NM	TGTTCTTCATGGATGACCTAAAACTATATGCTAGTACAGACGGGTGATTAATGCCAACTC
DB913830.1_0_a_NM	TCATCCTCAAATAGAATGTCTTTCATTCACTAGTTGGTAATTAAGTCAGGGTGCGAAGGG
DB911028.1_0_a_NM	CCGTGTTACCCAGAAAAATTAAATTGAGGTACTTCATAAATAGTCCGGAGTTGAAGTAAC
DB918463.1_0_a_NM	GCTCCTTTACACATGCGAGGTGTTATTTCTACAATCAAGCAATGTGCCATTCTATCAGGG
DB913946.1_0_a_NM	GAAGTTGAACATAAATCTGAGAAAACCAGAAAGCTGAGGCAGAAGTTGCTCATGAAACTG
DB915319.1_0_a_NM	AAACCAAGCATGATTGTGGACACAATATGGGAACCCATTATAAACCAATGTAACAATAGT
DB913574.1_0_a_NM	AGTTATTATCCCTATTTAACTCATCTCTACTGATTGTGAAATACAAATAATATGAAAAAA
DB918351.1_0_a_NM	CCCTCAAGCAATACTTTTGCTCTGTGTAATTAAAACTTTTCAGCAAAACATTTGGTCAGT
DB917949.1_0_a_NM	ATGTAACTGGAATGACTCGGATTCAAATTCACATATTCTGACTCGGGGGTCTGAGAAAGA
DB917837.1_0_a_NM	CATACAGTGACTAAAACTCGTTGACAACGAATTCAGCGTGGACTACGTGGCTGTGAAGAA
DB919301.1_0_a_NM	GGTCCTTTAATCTAATTCTGTAATAAAAGTAAGTTACAGAAACCGCAAGGACCTTCAATC
DB914528.1_0_a_NM	CGGTTAAAGCTCGCAAATTAAAGACTAACTAAAGAGCCATTGCTATCATTATGACATAAC
DB912832.1_0_a_NM	AAGAAAAAGCTACTGGCAATGGTGGGACACAAGTGTTCCCTTTTGCCTGCCAAAGTCATT
DB919045.1_0_a_NM	CCATCAATATGGCATTAATGGCAATCAATCCATAGTTGGCGTTTGTCAATGATTCATTTT
DB912948.1_0_a_NM	GTGTTCAGGATTAACTAGGCTTTAATCCTCACACAATGCCTTTGATTTGGAAAATAACAA
DB913090.1_0_a_NM	AAATTGGTTGGTTTCCAGCAAATTATGTTCAACTTCTCGGTTCCTCCAGTGCACGCTCCA
DB918398.1_0_a_NM	AGTAATCTCACAGATTCTCTCCAAAAAGCTGACCCGAGTAACGATGTCATTTCTCGCTAC
DB914300.1_0_a_NM	AAATGTCCTCTATTAGCATTAGGAAATTACTTTTTACCACACAGCGGCTTTTTGGACACC
DB916723.1_0_a_NM	CCATGGGATTTATACGTACATAGCATGTCAGACCAAAGCCTGGAAAACTAACTTAGAACG
DB917768.1_0_a_NM	GCCTTTTGTCTTTTACTAAATTTGAGCTCCATGCTAGGAATGCTATTAATGATGTTGACA
DB912464.1_0_a_NM	GGCTTATGGTGTATTGTGAAAAAGATTGCAGTGATCCTAAATAATTGGTAGATGAACCAA
DB911722.1_0_a_NM	GTTTGTGATTAGAATTTTTGTCTTCCCTGGGGTGCACCCATATTTCTCTTCCTTCTTCCT
DB912092.1_0_a_NM	TTACCCTGAAAATGGTAACTTGCACCCCCTCAACACACTGAAGGCTTTGATCAAAGACTT
DB915960.1_0_a_NM	GTATATAGGTGTAAATCAATGGTGATAACAGTGGTAACATGTAGCATATACACACACACA
DB916355.1_0_a_NM	CAAGAAGGTTTCCAGGATATGGTGTCCAAAATATTACTGTACACTATAGGTAGAAAGAAA
DB913046.1_0_a_NM	GGCGAAACCGGTTGCTTCTAGTTTCTATTGCTTATGATTTATCATGCCTTATTTTATAAC
DB919851.1_0_a_NM	GGTGTGTAAAATGCCTTTACCAGTTTGTAACCCAATAGGAGAAAGCAAAAAAGCAAAAAA
DB911350.1_0_a_NM	GCAGAGAGAAATTTTTGTCACACAGAGAAATAGGATTTCACTTTATGAAAAGACGTATGG
DB919595.1_0_a_NM	CTGTCCATCTGTTAATCTCTGTGTGTCTATACAGAACCCTGTTTTTAGTACAGGGTGTCC
DB916819.1_0_a_NM	TCTATTTGCATACGAGATTATATATATATAGTGAAGGAGAGAGAGAGAGCTATGAAAATG
DB914962.1_0_a_NM	TTAATAGGAGGCATGATGGGGATGATAGCAGAGTGATAACATTTTGAATTTTAGAATCAG
DB911094.1_0_a_NM	ATGAAATACTTCAGCTTAGACGCATGGTTGATCATAGCAAGAAAGATAAAAGTCACTGCA
DB916430.1_0_a_NM	GAAACCATTAGAAAGGGAAGATCAACGGTTCCTTAACTTTTGGACGCTACTGTAGATAAA
DB914850.1_0_a_NM	GATATACCGGTTGAAATGAATTCATGACTGTTCACCAATGGTTGTTAACGTTTTGTTTTC
DB912188.1_0_a_NM	GTTCACAGATAAGTCTAGAACGCGAAGAGCAAATGCGTAAAGAACTTCAAAAAATGTTGA
DB915656.1_0_a_NM	AGTAAAAGATTCAGGCATTAAATAGCCTAGAAGGGATTTGATATACTATTAAACAAATAA
DB911397.1_0_a_NM	ATATTAAAAAGTTGTACTTTACAAAGTTAGTATTAAACTGATCTGATAATTTTCAATTTT
DB919898.1_0_a_NM	AGCATTATTTCATAGACCCGTGGGTCTATGAAGTGATGATGTGTTTGCTATCTTTACAAC
DB911818.1_0_a_NM	GGATCGAACCCATACAGAAATATTTGAATAAAGTTGCTTTCTATATGTCTGTTCTACTGG
DB916223.1_0_a_NM	CTAGCATTGCATGAAAACGGTGCTGCATTTTTTATACTTAGTTCAAAGAAAGATAACTGC
DB911446.1_0_a_NM	CCTCTTAATTTAAGGATTCTTGAAACCTTGGTTCAATTTGGGGGCTAATAAATGGGTATA
DB911285.1_0_a_NM	ACTGTGTCGTATGTGCCCTAAGGATTTTAAAAAGCATTTGAGGATCTGATGCTAAAGGAA
DB919786.1_0_a_NM	TTGGATCATCTTCAAAATTCCCAGAGTGGATCGATGTCATGGCAATCCTCTTCGCTTCAG
DB916638.1_0_a_NM	CATCAGATTCTGCAAGCAAATTTCTTGGTTCAGACGAAAGCTTTGATGAAAGGAAAAAAT
DB915432.1_0_a_NM	TGTATGATGTACAATGGACCAAATGCGACTCTGAAATGTGAAAAGGTCTCGGAAGATTAT
DB914897.1_0_a_NM	ATGCAGCCCAAAGTCTGAGAGAGTTGGTGTAAACCCAAATTTAGAATTTTGTTTTTGATT
DB915337.1_0_a_NM	TACGACTGCTGCTGATGCTGGGGAATAACAGAATGCTTTTAAAAAACAAACAAGAATAAG
DB915225.1_0_a_NM	GGTTCTGTTTCTGATTGTATGAAGAAATGCCGAGAAAAACCTTCGTGCCATTCTTTTGAA
DB912028.1_0_a_NM	AGTATTTATTTGGCAATTCTTTGATTTATCGGGACCCGTGGCCCAGTGGTTAGAGGCGTT
DB919463.1_0_a_NM	CACTTGACCCAGCAATTAAGTTTCTGGTTGGAAAACCGGAAAATAATTGAATGGAAAAAT
DB915060.1_0_a_NM	CTCATCTCAAGGATTACGAAGGTAACAATGATAAGGACAATAGTCCACAGAATAGATTTA
DB918949.1_0_a_NM	CCATACCCCATTCCAAGGATTCTGAAACAAATAAATATAAAAATGAGGACAATGGTCCAA
DB914578.1_0_a_NM	AGAAATAGTCTTTCATTTACCACATTCCACATTTACATATTCCCTCAGGCTTTCATTCCC
DB918837.1_0_a_NM	AAACTACATGTTCTTCTTGATCATCTTCTGTTATGTCGAGAGAGTCTTGCCATTGATTGA
DB919116.1_0_a_NM	TTATATTCCTTCTAAATGCACGATAAGGCATGTCCTGACGCATTGCCTAGATATACGCCA
DB920026.1_0_a_NM	TGATCTCTCGATATATCCCGAGGAAGTCTGTCTGCCAATTTTAAACGGGCTTCTTCATTG
DB914339.1_0_a_NM	GAAAAGTTGAATCTTTCATTCATAGATGCTAAGTGGGTATATTCCAGATTGCATTCCTTG
DB919095.1_0_a_NM	ACTGTAGTAGAGCTGCTTAATAAACATTTGCATGTATGAATAAATGTGTGTGTGTGTGTG
DB914227.1_0_a_NM	GAACACGTTAACAGTGGATGTCGAATACTGAACAATCATAATTTGATGTGAATTTTCCAC
DB915412.1_0_a_NM	GATGGTTATAAGAATGATTGGAACTCTATTTGAATGGTAATTCGATGGGACATGGCAAAA
DB918353.1_0_a_NM	CCTAATCTACATGTCCATGTCTATTGCAGAACAGAAGAATAACATGGGTCAACAAAATAT
DB919419.1_0_a_NM	GCTACCCTTTTTCAAAATAGAATTACAGTAGCTGTGGTATTTGTCTAGTTATTGGTCATC
DB917839.1_0_a_NM	GATGGACTTTTATAATCAAGAAATGTATCTACAAGTTGTAGTCAGTCTTTTACCACCAGC
DB919303.1_0_a_NM	AGTCACCATAGAGTGACTAAAACAAATAAATCACCATTGGGTGACCGAAACCAAAAATAA
DB912785.1_0_a_NM	TAATGACTTCGACTGGGATTTGAACTATTGTATACGATTCCAAAGTCCAGGTTTTACCAC
DB914414.1_0_a_NM	GGCCCTCAGTTTCTATCATATTGCTGGAGTGTCAATTGATAAAGAAACCTTGAGACATGT
DB913092.1_0_a_NM	CGACTTTGGAATCTTAGCGAGTTCAAATCCAAATCATTCGTCTAACGTTGACCTATCAAT
DB912834.1_0_a_NM	GGGATAGTGCTTTTGTTCAAATACTGGATGTTATTTAAACTGTTCGTTTGTCTCCGTTAA
DB914302.1_0_a_NM	GATGATCCCAATGATGAGGCCCAGGTGGGGAATAGCTGTTAAATCCAATAAAATAAAATA
DB913879.1_0_a_NM	GATCATCCTCCCAGTGGTTGTCTATCATTTTTGGATGTGTGTTTAATTTTACTTGTGAAG
DB913113.1_0_a_NM	TTCGAATCTTTTTACTGACATGTCCCCGGGTACGAACTTAGCATTTGCAGGGCCTCAATT
DB914158.1_0_a_NM	CAATTGTTCTCCTGTCTGCCAAGCATCTTCAATCCTGATATCACTTCCTTTGGGTAAATA
DB914046.1_0_a_NM	CGGGGACTTTCCACTGAGGTAATTAAAGAAGCCTATTATATAGGAAAGCAGATAATGCAT
DB911931.1_0_a_NM	ATTAAAAAGTCTGTTTCTTCTTTCAAAATTTAAGTTGTCTGTCACTTTTGTTCTAAAGAT
DB918284.1_0_a_NM	GACCGCAAAAAGATTTTGTTATCCTACATTGATGATTTGGATCGAAAAGGTGTGCCCCCT
DB916613.1_0_a_NM	CTGCAAAGTATTGGAGAAATGGCAAACAACGTTGAGCAAAATTTACTTGAGTAAAGGAGA
DB912094.1_0_a_NM	AATCCTAAAAAAGAGGATTAAAGCTCTCTTTAATGAAACCTTTATAACGAATGTAAAAAA
DB916357.1_0_a_NM	ATCAAGTTCAATAGTCCTGTGTCATGATATGCATTGACAAAAATCAGTTGACAATACCCT
DB919692.1_0_a_NM	TTACCATCCAAGTTGTGGATATTAATGACGTCCAACCACAGTTCTTTAAAGAGACATATA
DB911191.1_0_a_NM	ATCGGCCCTGTAGGGTCGAAAGGGTTAACCTAAAACAAAAGTCACTTCCTCTATTCATTT
DB915615.1_0_a_NM	CCTTCCAGCTATGGATTGAATTGTGCATATTGTATGATTCAAGAAACTACACGTGTAAAA
DB911240.1_0_a_NM	AAGATTCCGGTAACAACACAAAAAACATCATAAGCCATGGGAAATTGATCGTAAAATGAG
DB912285.1_0_a_NM	ATTTGTAAAACTTCTACATTTGATGGCAAGTCATATTGTGTATAAATTCAGTGGATATTC
DB911096.1_0_a_NM	GTCACTGCCTGTGTACCTCCTCACACCTTTAGACTTGTTTTTAGAACCTTATTTTCTTGT
DB912306.1_0_a_NM	CATTACAATACAACTCAGCCAAGAAAAATATTTCCAAATACTGATCCCAGCAACATCAGA
DB918950.1_0_a_NM	TGCAGTTCCTCTCCTGCATTATTACCATATTTTATTTAATTTGCATTGGATATGAAAAAA
DB911911.1_0_a_NM	ATTTTTCGTATCACAAGTATCTTATTTCGAAAATTGTGCTCTCTTAGCTTGAGTATGGTG
DB915897.1_0_a_NM	CATTCCAGATGAAAGATTTGCTTGGGATTTCCTGCCCAGTTTGCTTTAATTTAGCCAATG
DB915918.1_0_a_NM	GGTGAATTGAATTTCACACACAAGGGCAATAACTCCTACAAATTGTTCTAGAGTTCATAG
DB911399.1_0_a_NM	CATATCTAGCCTAAACTTAGAATACTGTTGTGATTTGATACTCAACTGGTCAAATACCTG
DB916176.1_0_a_NM	ATCAACATCTAAGCCTTTTCACTAGCTTTAATGTCAGTTACAGATGTTTACGTCCAATCA
DB915802.1_0_a_NM	AACGGAGGAACTTTCAGCCTCACAGTTACCTCCCTTACTATTATCCCATTAATAGCAAAC
DB913966.1_0_a_NM	GAGGGTAGATGGAGGATTTATTATGTAACGAAATCGTGAAGATTATTAGCTTTTTTCCGT
DB916225.1_0_a_NM	TTTCGGACAACCTAATATATATCATAAGTTGTCCCAAGGGTCATTAAACACTTGATTGTC
DB919949.1_0_a_NM	GAACAACAGTCCTAAAAAATAGATGTAAAAATATCAAGCCTCATCTCAAGAATTCCCCCA
DB911287.1_0_a_NM	CCAGAAACCATTCTCAGGAGATTACTTTTGGAAAATTACGGATCACGTCTTTAGATAAAA
DB918743.1_0_a_NM	AATATACGTTATGCACAACTTTACCAAGGGCATTAGTCAAAACTGAACATTAAGACCCTA
DB915434.1_0_a_NM	CAGGTAAAGCCGAAACTGTATTGAAAGACAATGGAGTGAGACCTTCTTCTGTAGAAAAAA
DB915227.1_0_a_NM	ACAAAAGTTGCGCTATGAGTAGTGAGGGTATGGCACTAAAAGGTTGGACTCTGGAATCGT
DB914804.1_0_a_NM	GGGATGTTCTCACTATGAGGCATATTAGATTCAACTCTCTAAAGAAAATCCTATTATTGG
DB919465.1_0_a_NM	TGACCCTTATCAAAGTCACCTATAGTTGAAGCTGCCCGCATATGTTACTTTTTCTTTTTT
DB913370.1_0_a_NM	GCCTATACACAGGGTGTTCGGGATAAATTTGTCTGTATCATCAGAAAAAATAAAAATTGG
DB915111.1_0_a_NM	GGGGAACTCATATGTAAAAGTCATTGGATTCCTTTTGGGAAGTCTTTTTTGGTTTGTTCA
DB914320.1_0_a_NM	AACATATATTAACCCTTTGTCTTAACGAAATAATCAAAATAGAGATTCAGAAACAAAAAA
DB918562.1_0_a_NM	AAATGTATGAAGGAAAAGAACAAAGCAACTCTACTGCCTTCTCCTCGTTCAGCCCACCTC
DB918723.1_0_a_NM	CAACGAAAATGAATATGTCTTTCTTGTACAATAAGAAGACACTTCTCGACACTCCCTCTA
DB913834.1_0_a_NM	AATCACTCATGGTTGAGTATAACTGTCCTCCGTCTGGGGCCCTATAGATGATTAACTGTC
DB918467.1_0_a_NM	TCATCCCCTAACTGCTAGGGTGACAAGCTGCACTTTCTATATCAAAACAATCTTTCCTCT
DB914229.1_0_a_NM	AGGAAAAGAAGACAGAGGCAAGCATAACTGGCACTGCTTAACAATTCAATAACAAACTTG
DB913673.1_0_a_NM	TGTGGCACACATTGGAAATTCATCTGTCTCTGGTCATTATTTAAGTGACGTGTTGGATCT
DB915414.1_0_a_NM	TGTTAAGCTGTATGCTATGGACAAAGTCCATTGCTCAACTTGTTAACCAGCCTCCTGCTT
DB918190.1_0_a_NM	TGGAACAAGTTTACCTTTGGAAACAGAATCTGTCGTTCTTCCAAAGAATCCAATTGATCG
DB915158.1_0_a_NM	GATAAATGGCAAAACCATAACAGTAGTTCACTTTATTCCATAGCATATCGGCATGCATTA
DB912372.1_0_a_NM	TTGACTGGTAGATCATACGAAGTAGAGACAGGATAACGGACAAAAGTACCGCCGAAACAG
DB919305.1_0_a_NM	GCGTGATGTTGCTAAATACAGCAATGTTTGGTGGCATTACATATTTGAAAGTCAAATCAA
DB915046.1_0_a_NM	CCCCAATAAGCATAGAGGCACTGATGATTAAAATGTATTACTTAAACTGGCTCTCTTTTT
DB918099.1_0_a_NM	CTTCTTCCAACCAACGTAATGTGTCTGTTGATATTCAATGAAAACTATCCAATGAGCAAA
DB915984.1_0_a_NM	TGTGTGGTTCAATTCCCCATGCATGATTACACTTTCAATCTTCAAAATGTGACAATAGAT
DB914416.1_0_a_NM	AATAGCAATGTGTTTACTTGCTTAAGGTCCCTGTCTTGCAGAGTTGCCAATTGTGCATGT
DB913354.1_0_a_NM	CAGTGGAATGTCAAGCAAATCCTGATTTCTTTATTGACATTACAAAAGTATGCGCCTTTT
DB919049.1_0_a_NM	GTTTCCAAGAGTGTTTAATTCTGTGACTAAAATAAATGGTAAATCTATTGTGTTATATGG
DB916822.1_0_a_NM	AGTTAAATGCTCCTAAAGAGCAAGTAACAGTCGAAGGAACTGAGAACGTCTTTACCAGAT
DB918419.1_0_a_NM	ATAGGAATGCGACAACGCAATGTACCAATGTGCGTTCTCTTTTTAGCATCAAAATTAATT
DB917192.1_0_a_NM	TATTAGTTGTGAAACTCTTTGATCAAACACGAAGAGAACTCTAGTAAATGAATAGGGGGG
DB918307.1_0_a_NM	AATCCTATTTAATAGAAGGTCCCATACTATATTAAAAGTGTGTTGTTAGACATATTGTAT
DB912352.1_0_a_NM	GGCTTTTGTTCAGGAATATTCTTGACGTTACTTGACTGTTTTGCAATTTTGGCATTTCTT
DB911673.1_0_a_NM	ATCCTGAAGACAAAGTGACAATAGGTCTCTTCTGGCGCTCCAGTATATATGAGCAGCGAT
DB916450.1_0_a_NM	TGTCAAAATGTCCATTTGCAAAGAGGTCCAATTTTGCTCATCGACAGTGATGTTCCATTT
DB912191.1_0_a_NM	TTATGTGGAGGATACGTCAAAGATAGGGACGCTCTCAGAATCCACTTTTTCTACGCTCAC
DB914209.1_0_a_NM	CGGGCCATACGTTTCTGACCCCTAGTTTAAAAGGTGCATTTGTTCCTTTTAAAATAGATT
DB913306.1_0_a_NM	ACTGGCTAGTTCCTTTCATCTTGAAAAGTGATCTGCTACTTTCTGTTAAAACCAGAAAAT
DB912655.1_0_a_NM	CCTGCCACTGAAAACAAATCCAATGTGGCAATGATTTTTAACATCAATCCATGGAAAATA
DB919950.1_0_a_NM	TTAACTGCCAAAATTCCCAGCCCAAATCATTACTTCTCTGCCTCCTTGTCAATGTTTATA
DB916131.1_0_a_NM	GTCAGGTGTCATCGATGAAAATATCTCATTGTTGTCTCTGAAAATTTAGATTTGGTGACA
DB911193.1_0_a_NM	ATCCGACAATATGTGATGGAAAATTGTTGGAGAAAACAAGAATGTTGGCATTAATATACA
DB915596.1_0_a_NM	CTTCTCAAGACAACTTTTGCAGAATTGTCAGTGATGATTATCGCTTTTTGGACTAAACCT
DB916546.1_0_a_NM	TGGACAATTGATAGACTCCATGGCAAATTCTTTTGTTGGCACACGCTCGTATATGTCTCC
DB911242.1_0_a_NM	GCCTATTATATAGAAGAGATAGTACCGTACATATGGACATTGTGGTGGTCTGAATAATTT
DB915617.1_0_a_NM	TTCTTATAATAGAATTGAATTTTTGGATGTCTTTATGAATGTCAAAAATGAATTAAAAAA
DB919487.1_0_a_NM	CCTGGGGTACAAATACTTTCTTTTAAAATAAGATTAGGAAAGGAATCTTAGTGCCGAGTA
DB916434.1_0_a_NM	GGATCAGGTTCAAAAGACAAATTTAAGTTCACAAAGTCTTGTAGTCTGGATTGGATAAGA
DB915133.1_0_a_NM	CCAGTCTTCAACGTACTAGATTTGATTTTGGATCAATTTTCTGACTACGAAGTCTTAATC
DB918857.1_0_a_NM	GCACGTCAGAAATTCACCCTTATACCATTATTCAAACTCCGATGAGAATTTGAAAATCCT
DB916339.1_0_a_NM	TGCCTTTACAAATCCAACATTAATGCCAAGTTTGGCATTAAGGCATTAAACTGCAAGTTT
DB915548.1_0_a_NM	GAATATCTATAATGCCAGCACATTTCGGTTATAGCTTTCTCGGGACATACTTCGTGTTGT
DB911289.1_0_a_NM	TTATGAATTCTGACCGGGGTCCAGACAGTCTTCCGACTTCCCAAACTTGCTTTTTCCAAT
DB920046.1_0_a_NM	CCATTGAGCAATCTGACCCAAACACATGAAAAAGCAAAAATTGCAGGAAATATTATCTGT
DB916227.1_0_a_NM	GGAGTCTTACCCAAGACATTCATGAACTCAGATAAGTAGTACGAAAATTGTTCAAAAAGT
DB913856.1_0_a_NM	GAAGGAGGAGGAGTAGTAACTCTTATAAGTTTTACCTGCTGTTGATACAATTATATGTGT
DB913740.1_0_a_NM	CAGCAGTTCAATGCTTCCTTTCTTAAAGAATGAAGTGATGATTATGTATAGCATACTCCC
DB918373.1_0_a_NM	GCTGGTTTCTCACCGATATTTTATGACGTGATGAAAGAACAAAAACAATACAAAAAAGCC
DB918932.1_0_a_NM	ATGAGCATAACATAGTATATACGTAAGAATAACATCTCTCTTTCCCTCCCTCTCCCCTTT
DB918261.1_0_a_NM	ATATCAGCTGTGTGGTCTTTTGACCTAGATCACCAAGGCTGATATATCGGCCCTAAAAAA
DB913484.1_0_a_NM	TTCAGCCTCCAAGAACAGTTTACCACCACCAGAAAATATTTTTTACTACTCTTTTAAGGA
DB919211.1_0_a_NM	GCACAACATTTGGTAGCTTTGTTTTTATTGTGATCCTTACTCAGAAAAGGACACAATTCT
DB918820.1_0_a_NM	TATTTCAACTGAAGGGATCCGATGTTCAATAATATATCCTTCTCCATTCTTTCCCTGTCT
DB919190.1_0_a_NM	TTCTTTTTCCTCGCTGGAAACCTATTCATTGGATGACGAATTATCAGGCTGCCGTTCCTT
DB913372.1_0_a_NM	GGGCTGTGACAATATTCTTTTGTTAAAAAATATGCTTGTCACGTTATTAAGGCTGTGACA
DB912858.1_0_a_NM	AGAAGAAACACTGTGAAAGCAATAGCTATGAGGACACCAGTCTGACAAATGGATATGCAA
DB914322.1_0_a_NM	GATTTACTACCACGAGAAACTGTAAATCTACAGAAAAAAAACAAAGCTATTTATCTATCT
DB913931.1_0_a_NM	AAGAAATGCTCAATCAAACTAAAACGCCTCAACTCTGACGACATCCACGAGACGAAAGGC
DB912742.1_0_a_NM	TAGGATTGACACTCTATCTAAAAACCAAAGAAAGAGCGAAAGTGAGTGATGGTATTAGAG
DB913787.1_0_a_NM	CGAACGGTGGATATTGGTATCATATCAGCTGAAGATGCTCTCAATTATGGCTGCAGTGGA
DB917934.1_0_a_NM	TGTTTTGAATTAAGGAAAACAAAAGGCAGTTGAGTAATGATGGTAGTACTTGAACCACTC
DB918469.1_0_a_NM	TTTACTGTAAGAAATCAGCAATACCCCTTAACAGTGGGACGGTTGACGTAGACCAGTGGA
DB914210.1_0_a_NM	AAACAACCAGCAATCGCAGTACGGCAACATTATTGTGAACGTCAATAACGGGGTGCAGTA
DB917678.1_0_a_NM	TAAAATTTAGACATTACTTTTTACAACCACCTGATCGATTAGTCTCAAATATTTTACAAC
DB918245.1_0_a_NM	AGGAGTCACCACAAAAAATTGTTTCGTTTTGGACACTTGTCTTTTAAACATGCGCTGAAA
DB912933.1_0_a_NM	CAGTGTTAAATGATTAAATCTAGAGTCAAGCACACTTTTGCTAAAGGTCGTGATATCAGA
DB913212.1_0_a_NM	AGGCAAAAGAAAAACTGATATTTTAGTCCTGATATGGTTATCTGAGCCTAAGAAGCCGAT
DB913096.1_0_a_NM	TTGGGGAACACTTTCCTCTCTCCAACCAGCAAATTGTGATCAGTTCTAATTCTTTTTAAT
DB914418.1_0_a_NM	GAGAAAAAGAATTTTAAAATGACTGTGGTTTCATGGTGATCACTCTGTGTTGAAATCACC
DB912561.1_0_a_NM	AGCAAGGGATGAATATATTGCTAGAATTCCAGAGTCGAGACTTCTTAATCAAAGATTAAC
DB916824.1_0_a_NM	TGGGGCTGATTATCTCCTATGGAAATGTCCGGATGAGTTGAAACTCAATCGCATCACTCT
DB918309.1_0_a_NM	CATGCTCAAGTGCGAAGAATCCTTTTGGACAGACTCTTCTCTCAAATTAAAACAATTAAA
DB912726.1_0_a_NM	TTCTTTTTCTTTTCATCCTTTGGAACCCTATCCCAAATGTCCCCTCTTGCCCCAAATGAC
DB918288.1_0_a_NM	GGTCAGTAGTGGTACCTAACATTTTATTATCCACATGTGGATGTGATATACAAAACATGG
DB912354.1_0_a_NM	CCTTTTTCTTCTTATTTGTCTAGTCAACCCCCGGTACACTCTCTGGAAATATCGGTTTTT
DB912193.1_0_a_NM	CATTGTGTGTATCAGTGTCAATTTTTGGTTATCAAAGTTTGCCCAGCTTACTCATGATAA
DB917131.1_0_a_NM	CGTCATGTCGAAGTTCAACTTTTGGCAGATATTTATGGCAATGCTATTTCTTTGTTTTGG
DB915966.1_0_a_NM	AGCATTAATGGAAAGAAACACACTATTCAGGTAATATTCCATAATGCAGCTGGAGAAATG
DB911451.1_0_a_NM	TCTCTGGATGCTGGTAAGTTTACAGTTAACCTCTTCATGTGTTGGAACTTTTAATTCCTT
DB911728.1_0_a_NM	GCTCTCTTAGTATCCAAGTGGAAGATATAAATTAAGATCAACAGTGTCGAAAGATTCGAT
DB911195.1_0_a_NM	GTGGTGGGTGATTATTCTCTTATGTGCCGCCATAACAATATACATAGTGTTTTAAGAATA
DB911500.1_0_a_NM	TTCAAAACCTTTGAGTCCAATGAAACTGCAAGAAAACGAAGCCCCAAGTGTTACTGCGCC
DB916804.1_0_a_NM	GCTTTTTATGGTAGAACGATGTTGAAGGTTTCGATTAAGTTAATCTATGTCTGCAAAACC
DB919857.1_0_a_NM	GTTTACGCATCTTTCTTTTATTGTATATGATATACATTTGGGAAAGATTGGATTTTACTT
DB919745.1_0_a_NM	CTCTGTGATGGTGACACTTGAGGGATTCAATGAAAAAACCTCAGGTTGGCATCAGTGTTG
DB916548.1_0_a_NM	CCAGCATGAAACAGGCATAATGATTGCTTAATTGTTAAACTAAAAACTCAACTCAGAGAG
DB920001.1_0_a_NM	TCAAGCCTGGTAAGGACTTAGATGGCTGACCATTTAGACATAACCAGATAATCTATATAT
DB919580.1_0_a_NM	GTAAACCCCGCGTAGAATGAGAAGTCTCTGTATATTATTTACATTCACATTCCATGAAAA
DB915486.1_0_a_NM	GTTTCTCAAGGAATTTCTTTCAATTGCCGTTAATATTCACTTTCCAGATAGACCAGACTT
DB914968.1_0_a_NM	ATACATGTGGCGTCATAAGTACGGCAGCTTTCTTTATGATTAATTCAGTGTCAAACGGTC
DB919489.1_0_a_NM	GTCAGTCTCTTAACCAATCAAGTCAATTGTATGGAAGATTGATCAGACATGATGAAAAGA
DB916320.1_0_a_NM	AATCGTTTCAGCATTAAGTTTCTGACAATGTTTGATATGTTGTTAAACAATGCAAGTTAT
DB911659.1_0_a_NM	TTTTGAAATATTATTTGTTTTCAATATTGGATATGAAGCTGTTACTTAATGAAAGTCTCG
DB911803.1_0_a_NM	CTGGAAATGTCCTCCATTGATATCTAGAATTTAGTTTCTACTTTTGGACACCCTGTATAT
DB915135.1_0_a_NM	CAGCCATTGCTTTGTCCTGGCTTTTCTTCTATCCTAGCAAAATGTCTAGTTTAGTACATT
DB911431.1_0_a_NM	GTGGAAGATGGAGGGATAGAATTTCTTTATGAGTGAATTTAAAAATCCAGATTCGTCTCT
DB916064.1_0_a_NM	TGGTTTGGCCCCTTATGTCATTTATGTTTATTGATGGTTTGTTCAACAGCATTGCATTTT
DB918747.1_0_a_NM	TCCCTCTTAGAGATCCCATTACAGGACTCTACAGACAAATTTAATTTTAGTTGACCTTTC
DB914484.1_0_a_NM	CTGACGCTAACAAAAGGCAATTAAGTCTTGTGACTGTGCTGATCAAATAATTATACTCTA
DB911175.1_0_a_NM	GAAGACCTCTTAGTTTCAATCCCTGGATAGTTTCAACTAATTCCAAAATTAAAGTGTGCA
DB914372.1_0_a_NM	GACTCTTCCACAACAAAGAAGTGAATGCTCTACCAGACGGATATGAAGATTAGCAACACC
DB918375.1_0_a_NM	CAACAATGACGAAATGGGTCCGCCTTGTAAATGTGTTGTTGAACATGGAAAATTCACGTG
DB915210.1_0_a_NM	GTCTCATGTATGAATGAAACTTTTTCATCCATTCACGATTCGAGGTTAATCTCTCGTGCT
DB914021.1_0_a_NM	GCAAGCTTATATGAGAATAATCCGCTAGGATTTCATTAAGAGAAGTTTACCGGGTATATA
DB919325.1_0_a_NM	ATAGAATTGGGTGTAAATTATTGAGGATATCCTTATGACCTGACAGTGTTTACTGCTTTC
DB918934.1_0_a_NM	CATCTGTAAGACAGGCGGAAGTATTTTTAAGTAGTTAGTCGCGTGTAGTACTTTTTATAT
DB918822.1_0_a_NM	CAATTTGTTCCCAATAATTAAGGGGTGGATACGCCCGGGAACAAGAATAATTTCGGATGG
DB915003.1_0_a_NM	TTTAAAATTGGAAGGCCCTCGTCTCTATCCCTCTTTCATATTTGCACCAGGCCACTTACT
DB918727.1_0_a_NM	GTTATTTGAGAAATGCGATGGAATTTTCCTCAACTACAATTGGGGTTGGGAATCTCTAAA
DB919101.1_0_a_NM	TGACTTGCCAACCCTTTTATACTTTTATTACCCAAGTGGGTCCCACTATAAATGCTTATG
DB914212.1_0_a_NM	AATGCCACAATCACATTACAAAATATTTCCTTCCGTAAATGTGGATCATGCAACATGCAA
DB912632.1_0_a_NM	CGGCCTTTTTTGATTTTAATGATCGTTTGGGGAAATTCAAGAGGAATTTTTCTGCTCAAA
DB912488.1_0_a_NM	AAATTCTGCCCACACTTAATTTACACTCTATATAAACCTATAGTGCACATACCAACCAAC
DB918450.1_0_a_NM	ATGCTACATAAAGAGGCTGTGCAACAGGCAATCTGTGCATATTGACTTAAATAAAAAACA
DB916870.1_0_a_NM	GTTGTCCAGCACAAAAACCAAAACCATCCATGAATTCTGTTACACAGATACATATTCAAA
DB917824.1_0_a_NM	GAGCGGCCAATAAGAGGACAAGAGTACAAACTGATGTTTGAATATATTTCATTTTGCATT
DB918082.1_0_a_NM	ATCTGTCGGGTGAAACGAACAATAGATTGATTTGCTTGAATCCCAAAAATGCACAAAATA
DB914005.1_0_a_NM	TATATACCCAGACTAGGCACCACAGAAGTTAAGGTGGCTACTACAGTAAAGAACAGGAGA
DB915988.1_0_a_NM	GATAGACAACATGTAGCTAATGCTCAAACACTAGTGAGAGTCGTGTTTTAGAAACTTAAA
DB912935.1_0_a_NM	CCTGGTTAATCTATTATATTCCTTTAAATGGTATCACCCAGTTCTTTCTAAATCAGGGGT
DB918008.1_0_a_NM	CTAGTGAAGTATTTGACCTCTCCTGCTTAAAGGTCAACTTAAAAACCATAATATCCCAAA
DB917452.1_0_a_NM	CTGTTGAGCATTATTGAATTAAGCTCGAGAGAAGAGTACACAGAATTAATGCTGAATGAT
DB913214.1_0_a_NM	AAATCTCTTATATACTGGTTTTCGTATTCATGGTACGTGAGTTCAAGCCTCTGTCATTCT
DB915872.1_0_a_NM	CTCCTCCTCCTCCCACATATAAGGAAACAAAGATATTATTATTTGCTAACTTGAGTCAAT
DB911634.1_0_a_NM	GTTCCCATTTTTGCAATCATTAAGATTGAAAATGAAACCACATTTCCTCCTCCATCCCAC
DB913119.1_0_a_NM	TATGGAAGAAAAGTTCATGGTGAACCTGGAGACAGTGTCGATGATACGGAGAAGGAAAAT
DB912563.1_0_a_NM	CACACAAAATTGAGAGACGCTATTTATTAAAATATGATTAACAAAACAATTTTATGGTTG
DB916826.1_0_a_NM	TTGTTAATGGTTGGCGGCATTGACCGTTATTTCCAAATAGCCAAATGTCACGAGATGAAG
DB916710.1_0_a_NM	GTGGTGAAGCTGAATGAAGTCGTTCGTCCAGATTGATATTCTTATCAACTGCACAGGCAA
DB916566.1_0_a_NM	CATATCTAAGTCCACCCCATTTGTTAGTAATTATTTGGGGAAGGTAAAGGTAATTCTTAC
DB911821.1_0_a_NM	TCTGTCGGGTATTTAGCTATGCTTTTAGCAGTGATTATTCAAATCACGAATTGATTTTTT
DB914874.1_0_a_NM	AAGTTTGACAGCAGTGATTCGTGACGTTGTGTCGAATGATTCAAAGAAAGGGCCACAGTG
DB919651.1_0_a_NM	AAGTTGCATTAAAGAACTGATTGTCTCCAAAGGAGACAGGTAATAGGTAACTTGTTATGG
DB912356.1_0_a_NM	GGCATATTCTTCATCTTTTCATAGCCTTTTTAACTAGGGATGTGACAAGCATATTCTTCA
DB916454.1_0_a_NM	TCACCCGTCGGGTCATTACGTATATCTGATTTTAAAGAGACTCATTTTTTAATGGTTAAC
DB911150.1_0_a_NM	TGTGTGAAGGCGATTGAAAATGATCGTAAGCAAGCGATTGTCATTGATATTTTGTGAAAA
DB911565.1_0_a_NM	CAAAATCTTCTCACCCACTTGGACCACATGGACTCTTGAATGTTTTGATTGGACTTCTTC
DB916342.1_0_a_NM	TCAGCCAACCGAAGCAGCGAACAACGACAACAATATGGTGGAATAAATCTCTCTTAACAC
DB912244.1_0_a_NM	CAATAATGAACATCATCATTAATCATTAACCATTACACCCAGTAGTGCATTTGGCAGCAA
DB915691.1_0_a_NM	TGTAAAACTGACAGACAGACTGGATTGCATCTCTTGCTTCATCTGGCTGTAAAACAAAAA
DB911453.1_0_a_NM	GGGACAGACACACAGAACCACAAAATTTATCCTCTCCATTTTATTTAGAGAGGTATATAA
DB919954.1_0_a_NM	AAATTGTTGAAATACCCGATGATTTATCAAATCTATCCCATTTGAATGTGTTGGATTTGG
DB911358.1_0_a_NM	GGGGTGTCCCTTCCTATTTCTTATTGTCTCTTAAAGAGGCATAAACGTGATTTTAATCTT
DB920003.1_0_a_NM	TACATAGACAAACAGATAAATTCCTTGTATGTCAAAATTGACAGCAAGATAGGTGGGTGA
DB915488.1_0_a_NM	CATCTCCAGATAAACTCTGTTTAAACAAACGAAAGCCTATTCGAGTGAAATTATATGTCG
DB916806.1_0_a_NM	GAAACGTACATCAAAACGACTTGTGGAAGTTCTCTTTTGCAATCATCTTGCATTACGATG
DB918956.1_0_a_NM	GATGGCAATCGTGGAAGAGGAATATTAAAAATGGCTGCTTTCTTTTCTATTTCTTGATTC
DB919631.1_0_a_NM	TCTTCAGATTTCGGATTTCACCGTTTAAGATATGCACAAACGGAATTTCGGGAAGAAAAT
DB914693.1_0_a_NM	CAAGCAGACTTCGGATGACTGATTTTTAACCACAAGTAAGTCTTTACAAAAAAGGAAGAA
DB918840.1_0_a_NM	GGTTCTTAGTTTTAAGAAATAATAAGTAAGAAAAATAAATTTAGTAATAGTAAGCCCCCC
DB911433.1_0_a_NM	CTCTGTTATTATGGTCTTGGATTGTCCAATCAAGTTGGTGCACTTGATCGAGCAGCACTG
DB918633.1_0_a_NM	ATGGAAAGAAGAATTGTTGCTAGTTTGATCATTCCCCTTAGGCTCTTTGCATAGCTAATA
DB913583.1_0_a_NM	CCATTTTGGATAACGATACAGATGTCACACGCACATAAATACAAATAAGAACGATAGACT
DB914789.1_0_a_NM	GCAAGTAAGCAGTTGAAATGCTTCAATGGTGAATATTAAGGATGATCTCTGTTTATGAAC
DB914262.1_0_a_NM	CTCTTCTTGGAACATGTCCGATTAGAAAGATTCATCTCTAAAAGAGAGAGAGAGAAAATT
DB913744.1_0_a_NM	CGAGGGTCGACCGAAGAAAAAGAAATAACTTGAATAATTCACTTCCAAACAAACCTTGTA
DB919566.1_0_a_NM	ATTATATACATACTTAAAGTTGTACTGTCCAAGCCCCAAGCACGATTTCAGTCCTCGTGA
DB918377.1_0_a_NM	CCACCCAAGTCTCATGTTTATTCGGTTCTCAAGTGTTAAAGTCAGTGTTCATATTTTCAA
DB917842.1_0_a_NM	CATCATGGAATCCATAAGAGTACATCGATATGAAGGGGCTTTAATGAAGCATAAGATATT
DB918265.1_0_a_NM	AAGCTTGTTTCTCGTTGCTGCTTAAGATACTTGCTGCTGTGTTCAATTTTCATTTCAATT
DB915068.1_0_a_NM	GTACAGGCAAGAAACTGACAGTAACCAAAGAAAATATCCAGATATCTTATTGTACTACCA
DB915212.1_0_a_NM	AACCACCCTAGAATAGGCTTAATTCCAACATTGAAGACCTTTCTTTTCAAGGAAACAAAC
DB919327.1_0_a_NM	AGCATTACTAGTCATTACTTGTTTGCCCTGGGCAGTGATCGTGCTCTCTACATTTTCAAC
DB913488.1_0_a_NM	CTCCAGTCATAGTTCAACTCTGACCTGATACTTTACATGACATATTCTATTTGGTAAGAA
DB918824.1_0_a_NM	AACAATGCATGCATCATGCTTCAATCAGCCTATCTAGAAAAAAGAACGAGGAGAAAGTTG
DB913376.1_0_a_NM	GTAAAATCCACGGTAGTTGATGACTTTGAACTCGGCCTTAACATAAACCTTTTTCATCAC
DB919103.1_0_a_NM	CGCTTGGGAAATAAAGCATTTCTGATGCAGAGTATGGTGCACTTAAACAATTTAATTTTG
DB918729.1_0_a_NM	ATAACAAAGACATCCTTGATAATTTTATTAACAGTCAGGCAGGCCCCTTTGTAGTACCGG
DB912746.1_0_a_NM	GCTATAAAAATCAACGTTTGAAAAGTGAATGTTAAGTTGACGTTGTGGACGACATTAACC
DB913679.1_0_a_NM	TAGTGAAATAAAAGGAAAAGAAAACGCTGCGTTCTTTATGCAGAAACGCTTACATAACGG
DB917267.1_0_a_NM	TTAAAAGGGCTGACCAGATAGGAGCAGCAGTGGATAAAATGAGTTGCAGTGGAAATGTTG
DB918452.1_0_a_NM	AAATTGAATAATAATAAACACACCATGTTGAAAAAGAAAAAGTTAATCGAACTCATGCTG
DB912634.1_0_a_NM	GAGCAAGGTCACATATTCCACCGATGTTATATGTAAATATGTAAGTTGAAATGTCCGTAA
DB911983.1_0_a_NM	CGTCTCAGTTGTTCTTCTGAGAGATATTCAATCTTTCAGGAGAAAAACTTTATGTTGTAG
DB917826.1_0_a_NM	AGGGGCAATTTTAGTGTAACCGAGTAATTGTTGAGAAAATGTTTACCATGACAAAAGACC
DB914007.1_0_a_NM	GCATTTACTGCATTTTTACTGAACCTTGTCATAATTTATCCAATCCAGCCTCAAACAAGT
DB913216.1_0_a_NM	ACTATTGGGTCGAAATGTTGGTCATTTCTTGCCTTAGGTTGCTAAGGCCTTTACATCGGC
DB912821.1_0_a_NM	ATTTAGACATGTATGTACATTAAAACAGACACCAATACAATACAAATGACGCAGAAAAAA
DB912150.1_0_a_NM	ATGTGGTAATAGAATCTGATGGTGTTTGTAAATGGGAAGGCTGTGAAAAATTAGAACGGA
DB913195.1_0_a_NM	GCCTGAAACTGTAACAGGAGGAAAAGAAACGTAGCCGGCAACTAAAACAATACAAAAACA
DB919860.1_0_a_NM	TGGCTTCTACAGTAGTTCGCGAGATAAAATAAACCTTTCTCTTTTATTTTAAGCCCCAAA
DB911520.1_0_a_NM	TTGGCTCAGGAGGGTAGCTCATCTGAATGAAGGGCGACGCTGATTTCAAGAGCCCATAAA
DB915762.1_0_a_NM	AGAAATGATTGTTGTTGTACGCAGATTTAAACCTAATAAAGTCAATAAAGTTCCTGCTTG
DB913009.1_0_a_NM	AACAAACTCCTGAAATCTGGTGATCTTCATTGAATGAACTTTTTGTAGAGTTCGCCCCCC
DB914971.1_0_a_NM	GCCATATTGCTAGTCCCAACTGAAAGTTATTTTCACCCTTCTAATAACTGAATTGTACAA
DB916828.1_0_a_NM	GTCTAGTCATACGTGAATGAAGTCAAGTCATACATGAATGAAGTCTAGTCATACATGTTT
DB916600.1_0_a_NM	GTTACAAATGCATCCAGATGATGCAGTTCTGTAAAATCCTTCGTCTTGTTTTGATATTTG
DB912618.1_0_a_NM	TTGCATCACACAGTCCTTGACTGGGATGGAGTGGATAATGCGAGAAATTAACACCATACC
DB919653.1_0_a_NM	TCGAAATGTTGCCAACTGCTATAACTAACGCATCGTACCACCTTATAAAACCTTATACCG
DB911939.1_0_a_NM	CTATACATACGACACTAAACTACAATGTTACAACACTGAAGTAGATTACCTACCTACCTA
DB911152.1_0_a_NM	ATAGTAACTTTCAACAGATCCTAAAGCTTTCAGCTTGATGGCTGAAAAGTCTGGAAAAAA
DB912246.1_0_a_NM	ATTAATTACATTCACAAGTTAATTTTTCTGTCATAAAACATTGGTTTCATTTCGTCATTC
DB918890.1_0_a_NM	TGGCCCATCGGTTTTCCATTCTGGGAAGGAATTTGAAAATTTTATGTTTCTGAAGATCAT
DB915693.1_0_a_NM	TATGTGGCATTAATCAGAAATTACTGGCAGAGGCATTACACAACGTCCGCAAGTCAGGAG
DB911455.1_0_a_NM	CTCATAGGATTTCACTATTTGACTAGATGGTTGTAAAGTTTCTGACAAGTGTGACAATTG
DB916088.1_0_a_NM	CTGTCTTATAAGTGTAAAAACAAAATAGCTGTTTAAAGTTAGAGTTGCTTTGAATTTTTT
DB915602.1_0_a_NM	CCTCTTTTTGGTGAATGTTAGTTACTCAACTGTGGATTCTTGAGTTTCAAAATGTGTATG
DB915581.1_0_a_NM	GTGATGCTCAGGTCTAATTGCTCAAAGAAAGAAATTATCGCGAAAGTAATCTCAAACTTA
DB914392.1_0_a_NM	CTTTATGACCTCGAAATTAACAATCCATGGTAGTTGAGAAGAATGAGCAATACATGATTG
DB911248.1_0_a_NM	TGAATGCAAATGGAACGGCTGAGATTTGAACCCGTATGTTGTGATTCCGAAGTCCAGTTG
DB916808.1_0_a_NM	TTGTTACATCGCTGCGTGAAACTGTCAGAAACTGACCTTTCGCTATTCGATATTAACGCC
DB920005.1_0_a_NM	AGCTCGTTTGAATGAGTGTGAGCGTGAGTGAAATCATCTCATCGAACTGTCACAATCCCA
DB919749.1_0_a_NM	TTTTTGATGCACGCTGGAATTGAGATTTCTAGTCCACGCACTCCTCTACACACTTCCAAA
DB916021.1_0_a_NM	GTAAGTTTGCGAATGCACTGTGAGCGTGCACCTGTTGTTGCTGCCCTCAACTATTAAAAA
DB913650.1_0_a_NM	CTTCACAAACCAACAGGTTGCACAAGTAAAACAAATCACCGTGAAATGTCATGTCTCTCG
DB918958.1_0_a_NM	CACTTGAGACGTTTCATCACTCGATAATTGATTAATCAAGGAAATATAATCGCTGGAGTT
DB911020.1_0_a_NM	CAAAGGTTTAAATGAATTTCAAGCAGGGCAATCATTCATTTATTCCCACTCATTTGCGTT
DB919377.1_0_a_NM	GACAACAACATAGCCAAACAATTTATCGAAAATGTACGATGTTAGTGGACATCCTATGTT
DB914583.1_0_a_NM	GACATAGGACCTTTCTTCTGAAAATTACAGACCTTATAGACATTGAGACCTTTCTCTTAT
DB918171.1_0_a_NM	AAAGTCAGATTTCGTATCAATCCTTTGGTACCTAAGAGGTCGATATATATTGGTGACCTA
DB916068.1_0_a_NM	CTTGAGCCTAACTTGGGTTATGCTCGACCCAATAAATACATACTATGTTCTATTTACAGA
DB918730.1_0_a_NM	AAGACAGTATTAAAGGCCATGTTGAATTTGCTGGATTCTTAACAGAGAAAGATCTGACAA
DB919568.1_0_a_NM	ATACTCTTGAGAAGGTATGAATCCTGTCATCATTCCCATCCATGCAATAATAGGCAGCGA
DB915214.1_0_a_NM	GCAGGATAACTAACACCTATTGGTGCATGATATTAAGTATATCTGTGAGTTGATCTCAAT
DB914025.1_0_a_NM	ACGTGCATGAAAATTGCAGAAGGATTGCGAAATGAATTTGATCCACAAATTTGGAAAAAG
DB918938.1_0_a_NM	GATGGCCAATGAGAATAGGTACAAAATTTACTCAAGATCGTTTCACTCAGTTTTAAGACA
DB918151.1_0_a_NM	CACTGTTTGTTGGTCAATTTAGTTTGATACAAATTTTCTGCTCCTCACCAGACAAAGATA
DB919217.1_0_a_NM	TATGCACTGACAATGAAACATTCCGAAACGGGTCGTAATTAACTATATTCTGGTTTAGTT
DB919196.1_0_a_NM	CATAAGTGAGTGTTCTCAGAATTAAGTCAATAAAAGGTTGATGTGCCGTTAAAGACAACA
DB913262.1_0_a_NM	GTGTCCGTAACACTTCATGCCGAATTCTTGTTGCTTACAATCCGGTGTACCGTTTACTAC
DB915007.1_0_a_NM	CTGGGCGTTTTACAATCTGTTACGTTATTAAATTAATATGGGCACACTTTCCTTAGGAAT
DB919105.1_0_a_NM	GCCACCAGCAGCTATCGTTAATGGGCAAAGTAATAGAAAAAATAAAATTAACTGGCATAT
DB912471.1_0_a_NM	GATATAAATAAGAATTTTATTTTGATTCAGTCAAATAAAATTCTGTATGTCTTTAAAAAA
DB913937.1_0_a_NM	ATTTATGAATATAACTATAAACCAAGTCTTGACCTAGGGGAGGGCAGCGATACCAAAAAA
DB913565.1_0_a_NM	AGGGTCCATGGAAATAGTGTTGAGGTCTAACCCTGGTTCAAACATGCTTGAAACTTTTAA
DB911985.1_0_a_NM	AGGACTAGGAGCCTCAGTATAGTTTTGGAAACTCTATAAAAACAGGACGGCTGCTCTTAG
DB912636.1_0_a_NM	CCAAAGGTAAAAGATAAAAATTGAGGGGTGGGATTAACCCTTTGCATGTTTTATAATCAG
DB918198.1_0_a_NM	TGCGTCCGTCATTTATTTTTGTTGTTGAGTTGGAGGGTTAGTGTCATTATTTTGTGAATG
DB912264.1_0_a_NM	CAGTCGATTTGAGTCTGATAAAAACAATGGTGTGGCTCACTTTTTAGAACACATGATTTT
DB913102.1_0_a_NM	TGTCATTTACAATCCCCTCTTATCCATTTAGGTATTAGAATAGTATCAGGGAAGGGAGAT
DB919767.1_0_a_NM	GAGCTTTGTGCAATAGTTGTTATCAATACTGGAGGTGGGTACAAATTTATTCTCTCCGAA
DB910987.1_0_a_NM	CAAAGACACCAACGAAAACAGAACCAAAGACAAGCGAGGCTGGTAAAAACGATAGTCTGG
DB911266.1_0_a_NM	AAATCTTAACTGAAAATAATAAACCAACAATTCCATTAAGTGTGGTCCCTTCTTCGGCAG
DB916043.1_0_a_NM	CAGTTAGGTTTACCAACACTTCAACACCTTACTATTCATCACGGATATTTAATCACGTAT
DB914973.1_0_a_NM	GGTCGAGGTGGACGTTATTGATGTGACTGATATGATATGGATTTTCTTTAATTAACCTAT
DB916602.1_0_a_NM	TTTCCCTATTGACAATGAAGCTGGTTGGGAAGAAGAGAAAACCACTGGTTTCCATGAACA
DB916458.1_0_a_NM	ATGCTGCCAGGTCATTAGACAATGTCCCTGATGAAACGCTTGAATTCTTCCGAGAATCTG
DB911154.1_0_a_NM	TTAATGCTTACATTCCATATATTGGCATATCGGGCCATTTTGGTGACCCTTCAATTAACT
DB919399.1_0_a_NM	TTTATTGTCATGAGGAGTCTGTGTTTCTGGGGTCGAAGACAAGAGTAGGAGAAAAGAGCT
DB915280.1_0_a_NM	ACACATAACCGGGGTTACACAACCACCGACGAGATTACGAGATAAACGCCAAAGTAAAAG
DB911825.1_0_a_NM	GATTAACATTTTAATTTCCCGACGCTCAGTCTTTCGGGCTGGCACAAGGTTTTTTGTTCG
DB912248.1_0_a_NM	GAGCCGACGGAGGTATCGACAGAGAAAAAACCGAAGAAACGGTTAATTACAAACTCATTA
DB915301.1_0_a_NM	GAAAGAATGAGCGAATGTGAATCTCTACCTCTCTTCAAAAAGGCTCACCCTCGAACCGAA
DB919958.1_0_a_NM	GACCAAGGTTGTTCATGTGGGGCTTCTTTTTCCCTGAAGGATATGTCATTATAGAAGAAA
DB915716.1_0_a_NM	CAGGTTATTTTTTAAGAGTAGATAAGAATGCAGGAGTGTTGTCTAATTCAGTCAAACTCC
DB919730.1_0_a_NM	CTGTTCCTTTAAAACTGAGTATTTAGGGCATGTGATCTGTGAGATATCTCTTAACACACG
DB913768.1_0_a_NM	CAGAACAAGAGCTTGCTACCCATGTGGTTTGACTAACTGGTTAGGTCTTACATTTTGTGA
DB919635.1_0_a_NM	ACTAGTTCTGAAAGTGTCAATTATGTATCGGATGAGAACGGAGAGTAAACCTCGCGGAAG
DB911134.1_0_a_NM	AAACAGACTGAACGGAACAAAATCACCCAACTTCACCTTTCTGTATATGTCTCTCTCTCT
DB914697.1_0_a_NM	ATGGAAATTCTTAGTTCATTTTAGTACTAAAAAACTAAAATAGTTTTTAAAACCAAAAAA
DB914746.1_0_a_NM	GTTTGAACAATAAGTTTGGCTGGCAAACTCACTTTAAATGGACAACATTATGATGGAACA
DB919379.1_0_a_NM	GCACATTTTAGATGCTATTTCTCAGATTTTTACAGGCTGACCATAATGATGACACGTTTT
DB918844.1_0_a_NM	CCCTGGCAAACTAGCAAAAAAGATGATATTTAGACCCCATATAATAGCTCTAATTGGTAA
DB913396.1_0_a_NM	TTATAATTATGATGATAATTATTATTCAATTTCTTTTACATTAAACGTCTCATCTGAGTA
DB912910.1_0_a_NM	GGCATTTATTTCAAACTTTACTAGGTCATTACCTGTGGATCCTGATGGTTCATAAAAATG
DB915025.1_0_a_NM	TAAAACCATTTTTACACGATTTATTTCGAAAGGAATTGTTTTCCTTGTCGGTGTAAAAAA
DB919267.1_0_a_NM	ACCTGGTGAAAGCTGACCAAAATAGTGTTTGTTAGGGCCTTCTGTTAAATGTTCTTTTTT
DB918732.1_0_a_NM	GTTAAGGACCTCCAACTTAAACTTTTCTTGTCAATAAAGCTGCAAGTTGGACATCAGCCA
DB918588.1_0_a_NM	CCAATTGTATTTATATTGTAGGCAACAAAACGACCATTTATCAGGCTAATGAGCCAATCA
DB918476.1_0_a_NM	GGTTGTTTTAATTGTAGTAGAGGAGATGGAAACAACTTTTCTTTTGACATTTAGTGGCTC
DB916896.1_0_a_NM	AATGCAACAAATTGTTGGCATCTAAGACCATCAATGTGCGCCTTGTACTTTTCCAAGTGC
DB917846.1_0_a_NM	AATGAGCCCTAAAAATTGGCATCTTGCACCTCTTCAATATACTGGAGACTTCGATCAAAG
DB914122.1_0_a_NM	GGCCTAATCAAACAAACACACTGATCTTTATTTTCTTATTTCTTCACAAACCCACCAAAG
DB913587.1_0_a_NM	CTGCCTTAGAAAAACTTTTGTATGAATCAGTCAAGTCCTATCCCCAAAAACCTAATTTGA
DB917734.1_0_a_NM	AATCAAATACAGGGCAGGCTCTAATGGGTCTGACAGATGTTTATGCTTGATAAAAGCAAA
DB914027.1_0_a_NM	GAATTTAAACACTTATGTGATGTATGGGGTATTCAGACCTGAGGAACATTTCTAATTGGT
DB913636.1_0_a_NM	TAAAAACAAGGATGTTAAAATCAAGGATGTTAAAGCCCACTCAATTATTTTAAAAATAAA
DB913471.1_0_a_NM	TCTTGGCCGTGTGTTAGTAGAGCTCTCCATCTTTACTGGATGGATGACCTTTACTGAATC
DB913748.1_0_a_NM	ATCGGTGTGGTGTCTTCTTTTAGCTTAGGTCTTTAGGGCCGATATATTGGCCCTTAAAAG
DB919219.1_0_a_NM	GCAGTTGTTTTAAGAATTCATCTCTCATTAATGACTGTAGCTGACTACCAGACATAGTTT
DB915100.1_0_a_NM	CATGGCAAGCAAGGTGCATTAATTTGAAAATCATAAAACAAAAAAGAAACGACCTGAGCT
DB913264.1_0_a_NM	CCTGTGTCTATTCATCAGCTCGAAAGTCATTCGAAATTTGCATTTGCTGATAATACTTAA
DB915670.1_0_a_NM	CTTGTCAGTGTTATTGAACAAAATCCAAAGGTGCTTCAGCGACAGTTTCATTATTAAGAA
DB914102.1_0_a_NM	CACGCTTGTAAAACAGTAGTTTTGATAACAGAACAAAAAACGCTATTAGCACTGCTAGAT
DB913567.1_0_a_NM	ATGGTAGTGGGATTTACAACAGAATATTTTACACTATTGTCCAGCACTTTGGGGTAAGTA
DB911987.1_0_a_NM	CCTATCAAAGTATAGCACGACTGACTTACATTAGTGTCTTGGGAAATCTACTGATTCTAC
DB912266.1_0_a_NM	CGTGCGGAAAACGAATCTCATTTTACAATGAGATGATTAAGGGGTTTACGGATATTTCAT
DB917043.1_0_a_NM	CATGATGGCCACGCTTAAGTACGATGTCAACAAAACATCTCAGGACCATTACAGCACCAA
DB911731.1_0_a_NM	GGATTATCAGTGATTAGGGTGGCGCAAATTACAGATTATCAGTGGTCAGGGTGGCACAAA
DB913199.1_0_a_NM	TGATTTGATGTCGACTGAATCCATCTCCATGTTTGAAATGATGCGGGTATGTCCACGCCA
DB911524.1_0_a_NM	AGAAAGAGGAATAAAACCGAGTTCAACCATTGGCCTTCCATACACCTCCTCTTGCACACT
DB911412.1_0_a_NM	AGAACAGAGATGCAATGCACTACTGTACAACTTATGCCTTCTACAATTCCAAGTTATGAC
DB914975.1_0_a_NM	GCTCATTTGGCAAGAAAGCCATTCTAAAATGGTTTTAATGGTGCTGTGGATTTCAAAATT
DB920029.1_0_a_NM	GAACATTGGACAATTTTCTCTTTTTCTATACCTATCCACTGTTACACTGAGATTTCAGAG
DB916604.1_0_a_NM	AGTTTATTCTCCTTGGACACAGTCTTGGTTCCTACCTGGCCACTTCTTATGCAATACGTT
DB919492.1_0_a_NM	TCTGGAGGGGTGGGGTGGATCTATATGCAAATTTCAGAATTGTTTATTCCTGATAATTTG
DB911040.1_0_a_NM	GGATAAGTAGTTGAACTTTGGAATTGTAAGAAACGTTCAAATCCGCAATTGTTTTCTCTC
DB912085.1_0_a_NM	CGTTGGTCAAAGGCAAGATCGTCCGTTGTCATAATCGACTTGTAAACCAAATTGAAAAGA
DB919285.1_0_a_NM	AGATATCAAAGACTCAACGCAAGGCAACACAGTTGACCTGAGTACGAAAAGGGACCAAGT
DB918915.1_0_a_NM	AATACAATTGTTTGTTTGCATTCCTAGGAAGCAATCTATCGACCCAAATTAAACCAGCAG
DB916232.1_0_a_NM	AAGAAAAGGGGTAAACCAATGTCCATGCTCTCGAGAATGCATACAGGTGGACTTGGGTTA
DB913861.1_0_a_NM	GCTGTCATGTCATATATTGGTGTTGGTGACAAATTGCAACAGTCTCAGATTGCAGCAGGA
DB916120.1_0_a_NM	GTGCACTTGTGCACAAGAAGAAGCACAACAACTAAAACAATTATTCAACGGAAATTGAAT
DB914540.1_0_a_NM	GCCCTTCTCTAATGCTCACTTTTTCATTGAAATCCACATTATTTATAGAAGAGTTGCTCA
DB911087.1_0_a_NM	TCTCTTGCAAAGATGGATGTCATCTCTTGCAAAGATGGATGTCTTCTCTTGCAAAGATGG
DB911231.1_0_a_NM	GTTGGCAATTTTCCTATGTTAGGGTTCTGAGTAATTATAAAATTCTGAGGCAATGCCATT
DB914284.1_0_a_NM	GAAAATAAATCCTATTTGTAATAATATTTCATATGATTAATATCTTCTGAGATAGAGAAA
DB913654.1_0_a_NM	CGACCTAACGAATAAGTATTATTTCTGGCGAGGAAAAGAACGCCACAAATAAACAAACTA
DB919637.1_0_a_NM	GGACCAGTCTGACATGTACACTCATGTTTTCTCTGTTTTTGAAAATTCCAAGAATATTTC
DB916328.1_0_a_NM	CCCTTTGTTTATGAGCTAGGTTGTACAACCTTGTATAATTCGCCCTTGCATAATCCTGTC
DB911024.1_0_a_NM	AATGGCAGTTTGGAGTTATAGTTCCGAAATACCTGACTACTTTTAACCGTTTACGCATAC
DB917801.1_0_a_NM	CAAGCAACTATTAGTTTGTGTAGTTATTTCCAGTTTTCCAAATAAGGATCACCAGTCCAT
DB915122.1_0_a_NM	TCCTTGATACTGTTTTGGCATCTCCTTTATGGCATAGTCTCAGGAGTGTTAATAGCAAGA
DB917780.1_0_a_NM	CAAGACATTCCAGAACTGGATGAAGTTATGGCATTAAGTGATGGTGATGAAGATGAGATC
DB912891.1_0_a_NM	TCGGTCGGTTTAAGCTGCTGGTCTTTACATTGTGTCTTCATTTTGGTTGATTGATAGATA
DB919269.1_0_a_NM	GGAACTTCTACAATTGAAATAAATGGAAAATATTTTCAGGCGTTTAGAGCTGTTCCCCCC
DB913845.1_0_a_NM	GGGAAGACTGGGCTGTTTATCCAAATGATTTTCTAAATCAGCCTTCAGAATATCTTCCCT
DB913957.1_0_a_NM	AGATGATGGCAATGATTTAATTGCACACTTTCTTTAACCCAGTCAAAGAAAGGATGGTTA
DB913170.1_0_a_NM	TCCCCTAAAAAACATAATGAACAAGTCAACTGTTGAATAAATTGCCACAGCAGACCTGAC
DB919157.1_0_a_NM	GATCACTTGACTTTTAATCACATGATCTTTTCCTCACATAGACGCTTAATCACTCCAAGA
DB914124.1_0_a_NM	TATGTCCTCAACTGGTTGCTGGAAGAGACATGTTGCGACATTATGAAACGGAGTACCAGT
DB918362.1_0_a_NM	GATTTAAGTTGCAAAAACTAGTGTTTGAGCAATGTCATTGAAATACGTCCAAGAATGGGT
DB912959.1_0_a_NM	TGGAAAAGACTTTCGTTATCATTTGTTGGCCCTAAAAAGGGCCGTTTATGGTAACCCTCT
DB913526.1_0_a_NM	GGGGAAATGGCTATCAGTGTTGGAATAATACACAAAATGTAGACCAACACAGTAAAGATA
DB913361.1_0_a_NM	CCGAAATTCATTTCACCAAAGGGGTCTGTTGCCAAATAATTACAAAGCAAAATTCAAAGA
DB912172.1_0_a_NM	CAACCTTTTTCTTATTAGTAACATAGCTTTCAGGACGCAGTCACGCAATGGTCTCACACC
DB910990.1_0_a_NM	AATGGCAGTGGCAGCAATAAGCTCCCATAGCATCGGTCATTCTGTGATTTTTTCTTTTTT
DB915784.1_0_a_NM	CAAGGACCGCACTGCTTATTTCTAGCAATATCCATGGGAAATCCACAAAAACAATATTAT
DB918043.1_0_a_NM	GGTAATTTTTGATAAGTCAGGGTCAAAAGAGTTAAATCCCAACACACACACACAATAGAA
DB913154.1_0_a_NM	GGATATTCCAAGAACATTTTTCAAAAACTTAGGTCGATAACCTCATGGAAATCCCAAGTT
DB917301.1_0_a_NM	TTGCCAAAATCAACGTCTCTCCTTTGTTCGTGACATCATCGTCACGAATCACACATATCT
DB914930.1_0_a_NM	GAGCTCAACAAAAGGCTGTGGCGCACGTCCTTATCACAAATTATCATTACTATAATATTC
DB911733.1_0_a_NM	CATGTGAAACAGAAATTTCTACGTATACTGCCATCTCAGAAACCAGAATATATCCTTGAA
DB912300.1_0_a_NM	GCTTCCCCCTTGTAATCCACAAGCCACAGTTGTTGAAGATGTCTACAAATTAGAAGATAT
DB911365.1_0_a_NM	CTGGGACAAACGGGAATATTCATGCCTTTTCTAAGGATATTAGTCCAAATATGAGATTTT
DB919866.1_0_a_NM	CTCAAATCTGCATTGCCATCACCTCAATCTTGAACTAAATTACAGAACTTTGTCTGGTAT
DB912040.1_0_a_NM	TAATTCTTTATCCTGGGGCGTTTGTTGAAATGTCCACAGAACATCTGCAAGCCATCACAA
DB913106.1_0_a_NM	ACTAGTGTATTATGATTCCAAAATCTAATTGCCCATCTAGTGCCCCAAGTGGATCTCCCA
DB911414.1_0_a_NM	GGATTGATTGTCCTCATTTTGTCATCTCTTGTTCATCAGGTTTGTCCTATGTGAAATCTC
DB915652.1_0_a_NM	TTAATGAAGGCAGCCATCAGATGATTTGATCCTCATCCAATTAATATTGATGAATCAACG
DB915491.1_0_a_NM	CTGGTGAGGACTTTAATGCCCTTCTGACAGATCTCAAAGCAAAATATGTAAAGAGGAAAA
DB911158.1_0_a_NM	GCTCTTAATGAAATAAAGGATGATGTCTTAAAACACATGACCCTCACAGAAGAACTAACT
DB915305.1_0_a_NM	GTTTAAAGGTTGGATAAATTTTAATTGACTTGAATTGGGTAGTATGTCGGAGTGCTGGAT
DB914910.1_0_a_NM	CTTAACCTTGTCATTTTCTATTTGACAAAATGGCCAATCAGCAATTGCTAATGAAAGGAC
DB911042.1_0_a_NM	GCTGCATTGCAGGATCGCAGTGCTAAACTAAAAGATTAACATAAATACGACAATGAAATA
DB912087.1_0_a_NM	GTAAAATTATGAATCAATATTAAATATGTTTACTCTATTTGAATATTTCATCAGTTTTAG
DB919543.1_0_a_NM	TAATGGCAGCTTATTTAAACGCCGGATGGATCTATCTGCTGTCAAAAATCTCCCCCGTGA
DB914654.1_0_a_NM	TGAAGATTGTGCAGGAGAAGTACCTCAGTTACGACACGGCAGGAAAGTTCTACAACGTAA
DB919431.1_0_a_NM	GCCCAAAAACCTTTGGAAAGAAAGAAACTTGAAGAATATATAAAATATACTGGAGCCCAG
DB914398.1_0_a_NM	TCTGGACATTTTTAGGGTGAAAGCTATCAGACTCAAGATCCTGATTCAAAATATAAGCAT
DB919175.1_0_a_NM	ATGCCACAAAAGAATCCAAATTGGGTGAACGTTTCAAAGTTAGTGGTTATCCAACTGTTA
DB918917.1_0_a_NM	TCCTGTTCTATTAAAGCTGAAAATTATTTTTCTGCTGAATGTTGCTAATTGGGACCTTCG
DB918545.1_0_a_NM	GTAACAATTGGTTTACTTGAAAAGTGTAGCAAGTGCCCCGCATCGAGGTATGCTACTTGC
DB914286.1_0_a_NM	CCAGTTACTTACTGAGGTGCTTTACATTGGATTTTGAACTATAGAAATATATCCAATGGG
DB913656.1_0_a_NM	ATTGCTATGGTTGCCTTAAGACGAATGGGAGTCAAACTGGTCTGAAGGGAAATAGAGCCA
DB915236.1_0_a_NM	CACACATGTTAGGGAAGCTTGATTTTGCAACCATAAAAACAGTAAACTGAAGAAAGTTCA
DB914845.1_0_a_NM	GTGCGACTGACTATCCAATGTTCCAAGTGGACTTCCCAAATATTTATTAGTTAAATAACA
DB914957.1_0_a_NM	CCAAGGGTATTAGTCCTTTTAGTCATATCTTTTTAACAATCATGGGCAACGGCACATATA
DB915029.1_0_a_NM	CAGATCGAAGAAGACGTAGAACCCATTGATACGGTTTACGATGCTTTTGATATCGAACCG
DB912893.1_0_a_NM	TCATGTTCCGTATATTATTGAAGAATTGAAGATAACAGACATTGACCTTGGAACGGGCAT
DB912546.1_0_a_NM	GATATCTAAAACAATTTGGTCAATATGTCCTTCGGCAATCTTTCAGGTATTTGTCAAACC
DB912802.1_0_a_NM	GCCAGGAAGTTTTAGCCAGGGAAGCATTTATAAAAAGTCTTATGACGTAATTATCTGTAT
DB918364.1_0_a_NM	GATGGGAATCTTAGATGGATGCCAATGACTTAAAAGAACTAGAAAGTGTCTTTATGCTAA
DB916672.1_0_a_NM	CCTTTGTCTCGTTTTAGCGCATTGGCCACAGGAATTGATTTCTGAATGTAAGCAAAATGA
DB915993.1_0_a_NM	CTTAAGATTCCACCGTTAGAACTAAAAACGCTAGGTCCATTGTCAATAAATAGCTGAAAA
DB913475.1_0_a_NM	ACTGATAGCCGAGAAGTCTGATGTTCTGTCCAGTGTTGCATCTTGGTGGAATTTCATTGG
DB918157.1_0_a_NM	GGGGGGAACAAAAAACTAGAAAAAACATGAAAACATTTGATTCTCAAATATAACCTCCCC
DB911783.1_0_a_NM	TGGTTTTATTTTTCTTTAAAATTCTTAACGTTTTGTCCTGGCTGGACTGACTGCTCTGAA
DB917622.1_0_a_NM	GTGGTTGATCATGAGAAATCCTCTTCTAAGGAGGCAACAACAGAGGAGCATGAGACAATC
DB911804.1_0_a_NM	AGACGGATATGAAAAACTGGATCGATTACAAGAAGCTAAGAAATGTTTCTGGAAAGCTCA
DB913528.1_0_a_NM	GGAAGTAATCGAAATTTAATTATGAAGATCCTGTGATGGTTGGACGTGAAATTGTCTTAG
DB912733.1_0_a_NM	GGCGACAACACGAATTTACTGATTTGTTTTCGTCTATAAAAACAACTCCAAGAGTTTGAA
DB912849.1_0_a_NM	AATGCTGATATGTAGAAATGCCTGGCATTCTAGCTGAGATGCAAAAGACAAAACAAAAAA
DB912062.1_0_a_NM	AGAAAAAACTGTTCTTACCAACGCCTCAGGCAATGAAAGACCTTGTGATGACGCCAAGAT
DB915786.1_0_a_NM	AAATCTATTGACTTGCTTTCCCCAGAAAATCGACCGAACATGATTCGACCAGCTTACAAA
DB919933.1_0_a_NM	TCAAAGTTAAAGAACATGCAGCAGCACTGCCTGTAAACGGTTTCCAGCTCAAGAAAGGAG
DB913156.1_0_a_NM	TTTGGAGAACTCTCCAGTTCACCAAATGCACCAGCAAGGTTATGTAGGAGTTGGCATGAT
DB912621.1_0_a_NM	GCATTTTTGTGGTGAAAACCATTTCCAGTGCATTTCTTTGGTAAAAATCATTTCCAATGC
DB911320.1_0_a_NM	AGAGGATTATTCACTATTTAACGTTTCCATGACGGTGAGAAAAGGTGATCGGAAATATAT
DB914106.1_0_a_NM	CTGTAATGAAAACATAGTATCACAGTTTTAATGGTAATAGCCTCCTATCCCTTGGTTCAA
DB916624.1_0_a_NM	CAAATTCTTGAAACATTAGGGCGTAAAGAAAATATTTTCGTCTGTAAATACTCTGCTGCC
DB912365.1_0_a_NM	TATGACGTCGTCGTCCTTAATATTCTGATTTTGACTGCTTACGCAACAAACAAATTTTAC
DB919821.1_0_a_NM	CCAAGATGGCATAAGAATTCAACATAGATTCCTCAGTTTGTAACGTAGTGTTATACTTGA
DB915977.1_0_a_NM	TGTTGAATCCAGGGTTGCCAGACCAAGGAAGGCGAAAAAGGCCAAATGACAAGCAAAAAA
DB912414.1_0_a_NM	CGCCTAGAAGCTTGTAATTGAAACATATGCGCGGATATCAAAAACATATTCAGCTAATTT
DB916512.1_0_a_NM	AACTTGATTTATAACAGTCAAAAGGCGCAGAGAAGTTGCAGTATGAATGGCTGTGTTGAA
DB915190.1_0_a_NM	CTTTGGACATCCCTGATGTATTCTGTCTGTGTGTGATCAATGTGTTGCGTTTCAGAGCTG
DB917718.1_0_a_NM	GGCTTAAATCAATTGAATAATTTTTCGGTTTCAACTAGGGGCACCCTTTTCTTTACTGTT
DB912302.1_0_a_NM	TCTGGTTCCATAGTTGATAAGGGTTCCATCAACAAGTTTGTTCCTTACTTAATATCTGGT
DB911367.1_0_a_NM	CCCGAAAAAGTTAACTTCAAGGTACATCACTGAAGTCTTTGCCTATGTCACCATACAGTT
DB913108.1_0_a_NM	CTTTTTAGCAACAACAACTAGAGTCCAGACGGAGGGATGTGAAAAAGTAGACTGTCTAAA
DB916140.1_0_a_NM	GAGCCAGGAACCCAAAGGATTAATAAATTCTAGTAGCACTGGTGAAATGGAGTTAGTTGG
DB919081.1_0_a_NM	CTTACAGTATCTTATAATTCCTATTTAATGCTCAGCTCCATTCTGACAGCCCATTTTCAA
DB919917.1_0_a_NM	AAAGCAAGTGAGGGTCGGAATGAAATGAAGGAATCAGATATATATATCGGCCCTGGCGAA
DB919752.1_0_a_NM	GGATGTCATCATAGTACTATAACGAGTTTCGGTTAAATTCCTTTGTTTTCCACAACAAAG
DB920012.1_0_a_NM	CGTACGAGAGAAATGTGTACTGTGAAGCACCAATAAATTACACAGGAAAAAGAGAGGGTG
DB915654.1_0_a_NM	GGTGAAGTTCACTTACAACAGGAGATTTTACACTCAACAGGGAAAAATCGAATGATTAAA
DB915398.1_0_a_NM	CCCAGATCTGAAAGCTTGCAGATCCATAGCAGAAAAGGCTTAAAAAATAATTGTCTTTAT
DB914863.1_0_a_NM	AAGCCAATTCACTACACACAAGAGAAAAACAACCTGGATGTTATGAAGTGCAGCTTTTAA
DB919640.1_0_a_NM	CAGCCCTAGTTATAATGTCTTGATTTAAGATATGAGGCTTGATAAATAGTGTCACCTAGA
DB915286.1_0_a_NM	CGAAGATTCCTTCAGTCACCATCACTTTCTTCTCGCTATATTTAACAAGTATGTGTATAT
DB912089.1_0_a_NM	AAGAGAGTCATAGCCAGATGCAAACGATTTCGAAGTCTTCCTCTCCAGGAAGAAAATGAG
DB914912.1_0_a_NM	AGTAATAACCGTTGTTTCTTTGTCTTCTTGAACAAATTCTACTACCAGTGTAGGGTCCTT
DB911044.1_0_a_NM	TTCAAATCAGGAGGGGGGAGTAATAGCTAAGCTTTTGACTGACTTTCGGTCATAGGTACG
DB915307.1_0_a_NM	GCTGAATAAAGAATGCCTGTCTATGAGGGCTTATGCTTTTCAACTATATTAGGAAAGAAA
DB914751.1_0_a_NM	GAGTGCGCACGTTTCAGCTACAAAAGGAATAGCCGATTAATAATTGAAGTTTTATTTCAT
DB914656.1_0_a_NM	CAAATTGACATTAAAACAATTCCCTGTTGATCATGGACTTTTCCCTAATTGCCCTTTTAC
DB919289.1_0_a_NM	AAGAGTGCCAAGCCTTGCGACTGAGATGATCTGATGATGATGATGCTGGTGAACATACTT
DB913450.1_0_a_NM	CCCTAGTTATTAAATCCACGACAAGAATATTCTTTAGTAAAAGTGTATTGTCACAGCCCT
DB913865.1_0_a_NM	CGGCAATAAATGACCTGAAAAGGTTTGCAAAAATGATTGTTCTCGGCATTGAATGACCTG
DB918642.1_0_a_NM	CAAAGCACACTGGGTGTAAAAGGTTTAAAAGACACAGGGTAGCTCTCTGTGAACGCTACA
DB911603.1_0_a_NM	GGGAAATGTTCATTTTGATTTTCTCGACGGCAAGAAATTAACTTGAAAAAAGCCAAATGC
DB919848.1_0_a_NM	TTCTCAGGATGGCCGATTCTGTATCTGCGTATCTTCAAAATGTTCCACAGAATCATCTTT
DB918919.1_0_a_NM	GATCGGAGAAAAGGCGCGAGACATTGTTGAGGAAGATATTGTGAAAAGAGATTGGAGTAT
DB918547.1_0_a_NM	CAACCCAAAGTTGTTTTGTAGTAGTTGTGATGAGAAAAGGAAGAAACCTTGGTAAATTGA
DB917991.1_0_a_NM	TGGGCAAAAAACAAGAATATACTCAGTGCCAACACATTTCAGAGTTTTCCTTTATATATT
DB919061.1_0_a_NM	CGGTATCGAACCTAACTGGAGGAATTTTGTACGAATTCCGAGTCATTGCAATGGACGGAA
DB918270.1_0_a_NM	CTTTCAACTTCAATAAAAGGTCAATCGAAGACAAAACTGCAATCAAAAGGTCAAAAGGTC
DB917900.1_0_a_NM	GGTTGTATGAGACCCTAAATCCTGTAGATCTTTCAAAAATGAAACCTCAATAGCTATCTT
DB914959.1_0_a_NM	GAGAACAGTTTCTCTTTTCTCGTCAAAAAATCAAGATGATAACGATTCAAGTTGCCCCCC
DB913802.1_0_a_NM	ACATCTTCATGCATGCCTAAATTATTGCATGTATACATGAATTTATCTGGGAGTTTCTTC
DB917784.1_0_a_NM	CGGACTTGGACGCATCAACATTAAATTGGGAATACAAGTTGTTGATTATTTCTCCTTTTT
DB915126.1_0_a_NM	ATTTTGCCATTCAAATTGTTTGTGCTGCTGCTTGCTCCTGGGTGAACACTTCACCTTCTG
DB915010.1_0_a_NM	TCACGATCGTCAGTTCTTGAATGCTGTTGTTACAGACATTTTTCATTTGCACACTAATAG
DB918063.1_0_a_NM	CAAGTTGACTTCCTTTTTGTGTCGCCTTAAATACTTTTCTCTCGCTGAAAACGAAACCTT
DB913174.1_0_a_NM	GACCTTTTTACAAACATCAAATCAGAACCATTTCTGAAAAGAGGCAACACAGAATCGGAC
DB916930.1_0_a_NM	AGAATGAATGGTTTGAAAAAAGCACTTATTTGTACCATCTTGGGTTCTGCAGGACAGCAA
DB913849.1_0_a_NM	CCATTGGTATCAAGACATTGTTTTCTATTGTACAGTGACTTTTCGGGCACCCTGTAATGT
DB918510.1_0_a_NM	GTTTGTCTAAATCACTCAAAATGACTCTCTTAGTGTTGACAGCAGAAAAATCTATGCGTT
DB916786.1_0_a_NM	CCAGTTCCTTTTTTAATCAAATCCTCCAAGTGAATGTTCAGTTTCTCTTAGACATTGAGC
DB912271.1_0_a_NM	CACTGCATACACCACAATTATGTACGATACAAAAACAATATTTTCTGTAATGGGTTAGGG
DB911897.1_0_a_NM	CCCGGGTCAGAAGCCATGTATAAGAGTGTATAACAAAAACAATTACATCCTTGATAATTT
DB914012.1_0_a_NM	CGTGGAGGTATGTCAGTGTCAGTGAAGCTGCCAAATTATTAATGAACATTCTATTTATAA
DB918254.1_0_a_NM	CCGCAAGTCGGTGCTTTGACGTGCTTATTAAAAAGAAAAGAAAAGAAAAATTAACATGCT
DB913365.1_0_a_NM	ATACCGATATTTCAGAAGTCAGTACTAAAATAGTCCTCTTATAGAACGATACTGAGTGAC
DB915883.1_0_a_NM	ACAAATTAACTTCGAAATTTAGTCGAAGTGGTGACCCCAGAAGGGCATACACAGATACCC
DB912320.1_0_a_NM	GGTTGTCAAGGGGTTTGCTAATTACATGTTGGAGACTTGTTTCTATCCATAAATTTAACT
DB912064.1_0_a_NM	AAGACGAAGGCTTTGTGTAACATTTTCAGCATTGGTCAATCTTCTGAGGGTCGAGAGATC
DB911806.1_0_a_NM	CTAGTTGCATACATATCCATACAAGAGAGAATAACTGTGAAATATGTGGTTCATCAATGG
DB916190.1_0_a_NM	TTGTACGACGGCGTCGGTCAGCAATAGAAGGTGTTGTGGAAGAGGACGATTTTGAAAAAA
DB919823.1_0_a_NM	CTTACTATGTAACTGAATCAGGACTTGTAAATGCACTCAAATGGGAAAAGGAAAGAGCAA
DB914108.1_0_a_NM	ATCGTCTGCCTTCTCGTTCACCTATAAAGAAACATGGGAAACAAGTGAAGCGTAGACAAT
DB915560.1_0_a_NM	TACAGATTCTCCGCAGAGGAAAGCCAAGTGCGTTTGGGAAAAAGATAAGAAGAGGAAGAA
DB912367.1_0_a_NM	CACGTCTTAAAAAGTTTTGCACACAACGATCCTTCATTAATAAAAAGCGTCAAGGTGAGA
DB914934.1_0_a_NM	AAGATGGTGGACTTTGGCTGACGTTTTGGTTTTGTTTATCAATTCAATTCCCAACTTAAT
DB912528.1_0_a_NM	CCAGATGGACTCGGACAAAACAAGGGAAATAACCCATCTTGACTTTCTTTTGAAATTAAA
DB911849.1_0_a_NM	CATCGTGTTGCTGAAGACTTTGGTCTTGTGGTTAGTCTGGATCCTAAACCAATGTCTGGA
DB916514.1_0_a_NM	GGTAGCCGAAAAGACAGTAAAACCAGGCTTATATCTGAACAAGTGACTATACTGTGATCC
DB919451.1_0_a_NM	GGGTAGGATATATGAAACTTGCTTGTGCATAAATGCAGTCAATTAAAAGAACCTGTATAG
DB915192.1_0_a_NM	GGATATTCTGGGTTTCAGTTATGTGTTAAATAGCACTAAATCTGTTCTTTCAAGGGGCTT
DB915751.1_0_a_NM	AAACTAAAAATCCAAGAGAGCTGAACGTATCAATCACACACGCCAGGTCCTCATAACACA
DB915495.1_0_a_NM	GAGAGAACAGCTGGTCACCAAAGTTTCATTGTTTATCTTTGAGGCTTGATTATTTAGATT
DB914450.1_0_a_NM	TCAAATCCCAGTCAAAACCACGAGATTCACTTCCAGCTGCTTCTGTCAGATGAGGCTTAA
DB911253.1_0_a_NM	AAGAAAGGGTGAAGGCCACATCAGATCAAACTTGGATTTGACAATGAAAACAAGCCGCAC
DB920014.1_0_a_NM	ACGGACATTGTTGCCACTGCTGCTGTTTATTGTTTTATTAAAAGCTATTTTGACTTGGGA
DB913820.1_0_a_NM	GGGGATACTAAGTAACTCCTATTGGTATGCTAAGTTCATGCTAAGTTTATTTTACGAAAG
DB911418.1_0_a_NM	TCTCACATCGTGCAATACTTTCCCGGTTATGTTCAACTGTCTTCATGAATGCAGTAATCT
DB919919.1_0_a_NM	TCCTTTAGATTATATTAAAGTTTTAGAAATTCTGAAATCTTTAAAAAGGATCCTAAAAAA
DB911141.1_0_a_NM	CTTTGAGCACAGCAACATTTGAATTCGTTTGGTGAATCGTGGTTTTACTGTGTATAAATT
DB919498.1_0_a_NM	AAGAGAGAAAGTAAGAAGAATGGAAGGGAACTAACTGCTGAGCAGTCACCATTCCAGTGG
DB919547.1_0_a_NM	ATGATGAGTGCAACTCGTTCACATTCGAGACGCAACTTCTTTTTCTCCCCCTGTTCTTCT
DB914753.1_0_a_NM	TGGCACATTTTGTTTTTTGTTGTCGTTGTTTTTCTACACCACTCACCACCACCACCGCTG
DB915309.1_0_a_NM	TCACTTAACTATTAATTTGTTTAATTTGCTTTTAAGATAAAAAACTCAGGTGACTTTTTT
DB918900.1_0_a_NM	AGATTACGGCGAGGGAATGCTCAAGCATGTTTAAAATCTCGGTCATCACAAAAGCTCAAA
DB915032.1_0_a_NM	GGATGCTAAAAAAGTCCAACAATGACTGCAGGTTGTGATGATGATTATGATGATATATAC
DB918644.1_0_a_NM	TCAACAGTATTTCATTCCAAATGTTTGCCATGTTTCCCTCTTGTCAACATCCAAATAATG
DB911237.1_0_a_NM	GACATATCTGCTCAACAGAATCAAAACCCAACAGATATCCTCTATGTCCATATTCTCTTA
DB917993.1_0_a_NM	AAGTCTTTGGCGACAACTGTATATGAGTATTGTAATAAGCTGCCTAGGAGTAATAGCAGC
DB919738.1_0_a_NM	TGATTAGCTTTTGGTACTTACAGTTTTTCTTCACAACAAGGTCCACTTCTTGCGTTCGGG
DB918549.1_0_a_NM	CCCTGGCATCATTCCAATTCTTTTATCATTGAAAAAATGGTGTGTGGTGATAATGTCTAA
DB913499.1_0_a_NM	GTAGTTGCAAGAGTTGATAATTTGAGCGAGAGAAAACAATATAGCCTATGTTACTCCTAA
DB917902.1_0_a_NM	GACTTTTGATCAAAGGCTAGTATGTTGTGAGTGTGCAAGTCGCCTTTATCAGGGTTATGG
DB914174.1_0_a_NM	GTTGATTTCTAAAGATTTGTTGCAGTAGGCTGTGTTGTCACCAGAAAATAAATCACTTGA
DB919366.1_0_a_NM	GTTTTCCTTTGGTTATTGTGTGCATCTTAAGAAAAGGAACAGGGTTATAGATTGGTTGAA
DB913548.1_0_a_NM	TATATAGAAATTAAATAAATCATTATACAGGAAATATGATGATGAAACATTTAGATAAAT
DB912992.1_0_a_NM	AAATGTTGAAATTATTTTGAATTTAGTTTTCCTTTATCGATGTGTATGCATATATGTATA
DB913271.1_0_a_NM	ACTACATTCTGAAAAGTTTGTGCCCTACGTAGAGAGTATGCTGTCAGCAGATATCATTTT
DB916995.1_0_a_NM	GATCAAAGTTTCCAAGTATGTTAAGTTGACTTTCTTAGGGTAAAAGGGGCCGCTGCGTGG
DB918624.1_0_a_NM	ACCTTAAAAACTCACTAACCGGTAACATTGGTTCTGCCAGAACATGATGTCATCTTTCCC
DB913176.1_0_a_NM	ATTTGGGCTTGCTGTCGGTCACATGATGATAACTATTTTCTCACAGCATCTCGAGATACG
DB915582.1_0_a_NM	CCTCTAGCTATGGGTTAAATAGTGCACCATGTGTTAATCAAAAAACGGCGCATCGACAAA
DB913735.1_0_a_NM	TGCCAGTGCTGTGCGTAGCCACATAGCGAACACAACAAAGAATACAGAGAGTCATTTCAA
DB918512.1_0_a_NM	GGCCTTTACGCTGTCAGTGGCTCATTTTCAGTTTAATAATTTCAATATTTCTTCTGGAAA
DB918368.1_0_a_NM	TTTCTGGCCTACCTCAAATACCCGTCTCCTATATTTGGCTGATTAAAAAGACCCAAAAAA
DB918256.1_0_a_NM	ATTCTGCTAGTCTGTATTATAAGAGAGCCATCAGTCTGTCCGTGTGTCACACTCTTCAAA
DB917067.1_0_a_NM	TAGAAAAGTATTATAGGGAGTCACTCTCAAATCTTCTTTAACTGAGAGCTGGCATAAATC
DB912178.1_0_a_NM	TAATAGAGAAATGTGTCTCTGTGCATTCCCTTTGTGACTGTCGTATCATTGATCAGGCTA
DB911675.1_0_a_NM	GTTCAGCCAACAGATGATCCCTCTTCCCACAAACCAATATCATTACTATCAATGAAAAAA
DB915934.1_0_a_NM	GCAATCCAACTAGTATGTGTATTGTTGCAAAAAATGAGAAGCTATGAGAAACAAGAAGTG
DB916192.1_0_a_NM	GTGCTATGACCAGCAGATGAAAATTATGAAGACAGTGACATTTTTTACTGACAGAACAAA
DB915450.1_0_a_NM	ATCAACAAATAACCATTTACATACGAAGCAAAGGTGAAAGTTTAGGACGATTCTGAAGAG
DB914771.1_0_a_NM	CCTCCTCCCTCTATTCAACAACAACTTCTTTTGGGCCAACAAACTTTTTAAAAAGGTTAC
DB912418.1_0_a_NM	GTATTCGAGCGTACCATGTACAGAATGAATTTCAAGCTAAACTTGAAAATATGGTTGATG
DB914936.1_0_a_NM	GTGGGGTTGTGTCACAATTTTTCCTAACGGAGTCTCTCTTTAAAAAGTCAGGTAATTATT
DB912141.1_0_a_NM	GTTTGAATTATTTGACAAAAACCACGACGGTAAGATCTCTGGAGACGAACTTGGGTGCGT
DB919341.1_0_a_NM	TGGTCGTCTAATGATACTAAACAAAATAATGCTGTTTCCTTGTTCTTTCCTTCAAGGTCT
DB911627.1_0_a_NM	GTGTTCGAGTATGGGGTACTGACATCTCCTGTTCGTATAAAGTAAATTACAATTTTCTAA
DB915753.1_0_a_NM	CGGCATTAAATGACCTAAAACAAAAAGGTTGATATGCCGTAAAAACTATCCCTCCAATAT
DB915514.1_0_a_NM	TCACCTGTTTTTTCTGCCCCATCCGGTATATGACGGTTCCAATGTCCATGCATTGACTTT
DB919756.1_0_a_NM	TCCTTTTTGAAATTTGGGGACCCTGACTCGTTTCTTCTTATGCCAACAATATTTATCTCT
DB920016.1_0_a_NM	AGGTGTCCTTGTTATACTCTTTAATAAAGGCATTCTGATTCTGAGCACTCTGCTTTGTCT
DB919900.1_0_a_NM	GGATTGAGTAACCTTTGAGTTGAGCTTTCCATAGCCTTAGTGAAAATTTCTTTCAAAGAT
DB911255.1_0_a_NM	ATCATTTTACTTGTTCATCACATTCATAACACTCTCTTGCATTGCGGGCAGCCGAATGGA
DB915402.1_0_a_NM	CGGGATATCAGTTCTTTATGGTTTAAAGGATTAAATGTATCTCGTTGGTAGGATCTATTG
DB915381.1_0_a_NM	AAGTCATGGACAAATCTCAGAAGGAACAGTCTACAATGCGGAAACTGGAATGTCAAGGTG
DB918343.1_0_a_NM	CAAAACAATCAGCTTCTCCACCTTCCTAAGTCAGTTTGTTCATGGCATCATGTTCAAAGA
DB919388.1_0_a_NM	TGTTATTTCCATGCACATCCAACAATTGTCAAGTCGTCTCTGGGAAATGTCCGGAGATGG
DB913710.1_0_a_NM	TTTTATAACCTTGGTGACTGTCTATTGCATGAACTCTCATTTAGTTCGGACAGTATAATG
DB917692.1_0_a_NM	CATGATGTGACCGTGTCAGTGATAATGAATTTGACTTCTGCGACAAAAATTTAACAGTTC
DB919272.1_0_a_NM	TTTGAACCTTACTGAGACGATCACAAAGTCTGACTGACGATCCACTGTACTTAGGGGACA
DB918758.1_0_a_NM	CTCACATGCATGGTTCTGGCGAGTAACACAAATAAACAATAACACAATATAACTTCTGTT
DB918646.1_0_a_NM	CGAGTACGCCTTTCTTTGTTTTGTCTAATCAGAGAGTTGAGGTTTTTTAGAAGAGAAAAA
DB911607.1_0_a_NM	GTGGTTTCTGAGGGAGTGAAGTGGATCAATATAAATATCCAAAATGTTTATTGATTCTGG
DB914548.1_0_a_NM	GTTACATGGTTTTGATGATTTGGTGCATGGAAGGGGATCACTGATAATGAATAAAATGAC
DB918807.1_0_a_NM	ACCATTACTCGTTACTCCTTGAACCATTGCAGATTTTCTGATCTTTGGATTAAGAATCCT
DB913757.1_0_a_NM	GCTGAGCTCATAGAAATTTGCAATAGGGCAATGTATATTCCACAATGAACTTATCCATAT
DB919065.1_0_a_NM	CCTAAATGAGCCAGCCACCAACTAATTCTAGAATAACTGACAAGTAAATGAACTATTTCT
DB914436.1_0_a_NM	GCCTAAATCCACACATTCAAACCCAAACAAGACATAAGCCATACAACTTGTCTAAAAATC
DB914271.1_0_a_NM	TCTTAGCGGCTCCACAGCAAATTCCACCACTATAAACAAGTGTCAATATTGTATCATTCA
DB917995.1_0_a_NM	ACGTTTGAACGTATTTATCCATAATCCAAACAAACACATAAACAGTGCAAGTAATTTTTT
DB917883.1_0_a_NM	CCCTCTGCACATAAACCTGGATTGGAATTAACAATAGATTACTCTTACACTAATGTCTTA
DB917904.1_0_a_NM	CGGAACGTGCAAATAATTATGCACTAAAAGATATTTTCCTAAACTTCGTCCGTGAATGAA
DB914176.1_0_a_NM	GTCTCGGCCGTGTTTTGTTGTGAACATGTGAGAAAGAGAGAAAAAGTGAGAAAGAGAAAA
DB913641.1_0_a_NM	CCTGTGTTTCAAAAGTAATTTAACCGTATCTGGTACAGTACTTGATAGTCTTCAGTAGTC
DB913806.1_0_a_NM	ATTAAAACACTTTTCTGCATAGATCTGTCTTTTTCATTTAGGATTTTCTCCTGATTTTTT
DB914064.1_0_a_NM	CTTAGTCGTACCCATGAGTGTAGAGGTGGAATATAAAGAAGCAGTGAGCATTAAGCTCTA
DB912994.1_0_a_NM	GTTCACTTTCCTTGACATTGCGCAGGACGGTGAAATTGATCTACTTGATTGGGATAACCT
DB917788.1_0_a_NM	AAATTTCGTCCGACCATCCAAGTGTACAAATAAAGTCTATGAGCAGACTAGCAACCGTCC
DB919368.1_0_a_NM	GCTTTTCTAATTATACAATTTAGGAAAAAACAAAAAACATGGACAGGCGGTATACCAGCG
DB918211.1_0_a_NM	CAGTAAAAATCACTGAAGGGTGAAGGGTAAGGGATCTGTGTCTGTGTCCCTTTTAATCCA
DB916997.1_0_a_NM	ACAATTGTGATATGCGCGCTGCTATGACCAGTTGGACGTTCAAAGAGTTTGATGAAAATC
DB917532.1_0_a_NM	ATCAAGCAATTTCAATTTAAAGCCTGGCCAAACCAGCAGAAATTGGCAAATAATACTGCT
DB913273.1_0_a_NM	GTTGATGGAAAGAGAAACGTTGCTTGTCAGAATTTCTGAGTCAAGTTTTGATGATTATCA
DB915840.1_0_a_NM	ACCTTTAGGAAAGGTATGAATCCCAACATTCCCCTTATTGCTTATTCGTACGGTTAAATA
DB915999.1_0_a_NM	GGAGTATTCTTGTCTCGGCCCTAGTTATAAAGTCGTTTCATTTTCATGTAAAATAATCTC
DB911880.1_0_a_NM	GTAATTCATGGAAGGCTCTTGGTGCCAAAGTTTTGGTCGCGTTCGGATCACTGATTTTTT
DB915887.1_0_a_NM	AATAACTTCTTAGAATAGACCATGAATATTTTTTGCACATAATTCTGAATGGCAGATCCT
DB912068.1_0_a_NM	GACTACATGTCATTTTTATTCCATGTACGCATATGTGGCACATTTTAAAAGAAAGTAGGG
DB911677.1_0_a_NM	GTTGGTGTGTGATAGATGCGGTTCAATCATCTATAAACTGAGGGAATTTAAATTGCATTA
DB915936.1_0_a_NM	ACCCAACCTTGGTATCTGGAGCACAGTGCTAAAATATCTTTTATCATTCAGAAAATAGTG
DB919939.1_0_a_NM	GAACCTTTCACTGGCAGGATTCTACAGACAAATTTGATTTTAGTTGACCTTTGACAACTA
DB914773.1_0_a_NM	CCAAGAGAGTTGATATGCTGGCAAAATAAACCAACCAAAGAATCAATCTACTAACTTCAT
DB917032.1_0_a_NM	CTTTAGGTTGAAATAGGCAGACAAATGGATCTCAGAGGGTATGGCAAAATTGAAAATGTG
DB919711.1_0_a_NM	GGTTGATATTGAGGTGTCGTCAAGAAGCAAGGACACGTTTTGCAAAGATGAGATCTGACG
DB915452.1_0_a_NM	GGCATCAAGGCTTAAAAGTAAAAAACAAAGGTATGGACCGAAAAATGTTTTGTATTCGAG
DB914661.1_0_a_NM	GCATTTGCAACAATAACAACTTCCACGACAGCAACACTAATGATTGTTATATGCAATTGT
DB915196.1_0_a_NM	TGGTGAAGTTCTTTACAGGGGCAAGGAGGTTAATAAACAATGTCTTTTAGCTTGATAGTA
DB919087.1_0_a_NM	GACATTTTCTTCTTCATTATTACTTTCACCCATTCCAACTTTGGAGAGGGTATCATATCT
DB916034.1_0_a_NM	GTATGATGTTTCAGTCCCAGTGATAAATCAACATGTTTAACAGTCTGGTATAAAACGGAG
DB914454.1_0_a_NM	CAAACCCTTGTACACTGAACCCTCATATTCATCAAGTTGTGGTTCTGTCTTTTTTCATTT
DB919902.1_0_a_NM	ACAGGGTTGGTCGTTGATGACAGTTGTATTCAAATTTAGTTATTCTGCTACAACAGCAAT
DB918713.1_0_a_NM	TAATATGGGTCCATGTGATATGATGGGTCCAGTGCCCAATATGGGGCCAATGAATGGTAT
DB915383.1_0_a_NM	TGATATGCTTTTCGGCCTTTTCCAGGTGCACACATCCAACAATCTTTCCACATAGATTGA
DB911306.1_0_a_NM	CTTGATCATCCTTATAAAAATGTCAGAGACCGTATTGGCTGTTCCTCTGTTCATTTCCTT
DB914641.1_0_a_NM	TACCAGGCTTAACTGGTATGTCAAGATATTGGGTCAAGGAAAGCACACTACTTTCTCACA
DB913340.1_0_a_NM	TAAAGTCATCATTGAAGGTCTACACGGAAATTGTTTCTCTTCTGGAAGAACAACTAAAAC
DB916696.1_0_a_NM	ATTGGCTGGTGGCAAAGTTGTTAAACAAGCACAAACGCAACGTTCCAGCAGAAGTGGAAT
DB917885.1_0_a_NM	CCCAGAGTAAAATTCAAGTTGGTGAATATTTTTACCTGGTTTGAGCTGTCTTTTCTGTAT
DB912714.1_0_a_NM	AGGTTTAATGGACTTTGATAGTTTAATCCAAGCTGGAACCGGTCTTGGAACTGCAGCTGT
DB918325.1_0_a_NM	GCTTCATCAAAATCTTGAAGGGGAAATCCTGAACGAATGGAAAAGATTTTTGACAAAACA
DB917906.1_0_a_NM	TCAAATTCTCGCCTTTTCTCTTTTTCAGCTTAAAAGTTTGAAGACCTGATGTTCTTTCGA
DB911951.1_0_a_NM	CTGTCAGAGTAGTATTCCGAAGGGTGTCAACACTAACTATAATCTTGTTTTTCTTTTTTC
DB914066.1_0_a_NM	TCTTTGATGTGTGCCCTTTGATTTCTTCCTGTCATGTAATATGCCTGTAGCAGAACAGAT
DB913531.1_0_a_NM	CTACTTGGTGATTTTGATAATTGAGGGTTCAAAGGTATAAATACCTCCAGTTCTTGATGA
DB918069.1_0_a_NM	GGAGCCGAGACACACATATGGTCTCTTGGGTCTCCAGATATTTTTTCGGGTTACTTGTTT
DB913275.1_0_a_NM	GCTTGGCTTGTGGAAAGACAGTTCAGTGGTAAACTTTTTTATATCAATTCATTAGGATTG
DB915842.1_0_a_NM	TTGACTATTCTTATGTGTGTCTAGACTTTTGGGACAGACTGTATATTAGGGTAATTGTCA
DB912645.1_0_a_NM	TTACCAAAATATGCTAATATATATATATGCAATTTATATGCTAATATTTTGAAATGATAG
DB918628.1_0_a_NM	ATTGACACCTGAATAAAACCAGCAAGGTAAATGTCTACCATAAAATGCTTACCATGAAGA
DB913324.1_0_a_NM	GTGTGTGTATACATGTATATGCATCTAAGGAGTGTCCAAAAGATTACTGTTCTCTATTGG
DB912901.1_0_a_NM	GACTGTCAACAATATCACTTACCAAGCCACAATGCCAAGCAACAGCAAGAAAAATGGGCG
DB918516.1_0_a_NM	CATATCAGACTAAGTACGACATGATGTATATATGCCAAGGGTTGAATGAATGTTGGGCAT
DB913068.1_0_a_NM	TACTGACTGAGCTATCCCGAGCCTCAGATATTGACGGTATGAGACTCTATAAGCAACTGT
DB912533.1_0_a_NM	GAAGATCGAGGTGTCATTCAGTTTAGGAATGAAACAGAATAAGAGAACTTGATTCAGATT
DB915586.1_0_a_NM	AATAGAAAGGTCTTTTTGTTGAATTAAAACAGCAATACACTGTGAATTAGAAAGAAAAAA
DB917215.1_0_a_NM	TCGAACTGTTTATTCGTGAAAAAGGAGATGGCAGTAGATCAGAATCATCTAACACTCATC
DB911882.1_0_a_NM	AAGATCCTCAAGAACAAAGAAGGCGATCTTCAGTACGTGCATAAGACGTTTGCCTCGAAA
DB912438.1_0_a_NM	GGGAAGTGGTTATTAGTGACACCTTTTGCTACACACTTTATCAAAAAATTGTGTTTGGCA
DB915773.1_0_a_NM	GTGTGTACGTGTGTATAAAGACTGTGTGACATATAGGAATATGGTGTCATTTATTTATGG
DB912210.1_0_a_NM	ATCACCTGGACGCTTGATCACTCCGACATCGAAAACTTTAATGAACCCCAAAGAAAAAGA
DB915822.1_0_a_NM	CAGAATATGTCTATCATCTGAGGAAGCCAAAGGTTTAATTGGCCAAAATGTTGTAAAGTT
DB919664.1_0_a_NM	GAGTGTTCTGTAATAATTATATGTTGTCATAGCCCTAGTTATAACTGAGGAGATTTGGGA
DB914360.1_0_a_NM	GAAGGACTCGATCCATTACAATGAAATAATCTCAGATGAAAGGATTGACCTTTATTTTCC
DB911051.1_0_a_NM	TTCTCTTGCTTCCATAGCATTTATGCTTTTAGAAAAATAAAACATGGAATCCTATAATTT
DB915454.1_0_a_NM	TTAACCTTTATAATGCCTAAGTGGAAAAAGACTTATGATGCTGGAAGAAAATGTAAAAAA
DB914775.1_0_a_NM	TGACCAATCAGAAAGAGAAAATCGCACTGAACATCAATTGTCTCTCCATAAAACGAGAGA
DB919552.1_0_a_NM	CTTTTAAATCTTGAGGCGAGGGGAGGAAAGGAGGGAACAATCATCAATCAATGAATAAAT
DB917972.1_0_a_NM	AATAACTTTTCCCTATAAATAGCCAATAAGGGTTCCTATGATCTGTTTGTAATGGGAGCC
DB915342.1_0_a_NM	TTAAACTTGCATACAATTCCAAAGTTAACTGCCTATCCAATAGGCCAAATGGATCCCCCC
DB919457.1_0_a_NM	TGCAAGGGAGAGCGAACTTTTGGAAAAAGCCTACGGACATTACTTTGACCTGAAAATAGT
DB915103.1_0_a_NM	TAAACAATATAATAGATCCCAGTTACCACGGTCATGTCGCGTTGAAACACTGGTTCCCGT
DB916148.1_0_a_NM	GTTTGTATCCCAGACTCCCTTCCTAACTTAAAGTTCATGTCTTCATGTGTTATATTTGAA
DB915757.1_0_a_NM	GATACATGGAATTCTATGAATACTTGGGGTAAACGAAGCCCGAATACTTGGGACTCTATG
DB919345.1_0_a_NM	TCCTGAAAATTTGAGCCTCTAACTCTAAGAGGTTCCGGAAATATCGCACTTTTAGTATTT
DB914456.1_0_a_NM	AGGAGGGCTCTGTCCAACTATTGGCATGTTGAGCAGTGATGAAAAAGTCAGGGTAGATTT
DB916036.1_0_a_NM	GTCTAAAAAGTATCCGACCTTAGGCCAGAAAAAATATCTCCCGGACATGACGCGTATACC
DB913921.1_0_a_NM	CAAACCCTGCTGTTTATTTCTTTTTCTTGCTGTCATTTTGAGTTCCGATAAAGGAATTCT
DB911403.1_0_a_NM	ACACACGCTTTGTGCAACGCTGATAAATCCATGCCAATTCAGATTGACTGTGATGACTGG
DB918603.1_0_a_NM	CGGAAAGTGACTCCCAGAATTCTACGACAAAGTATACGTCCAGTTTTTGAACCAAACATG
DB919648.1_0_a_NM	GAAACTGAAATAATCAACCGTAGTTTTGTGTTGTTGTTGTCTTGTGTATGGATCGAAGTT
DB915406.1_0_a_NM	CAGACATTTTTCATTAACCACTTATTATTCAGCCATCTCTCTGGACGTCTCTGGCTTCTC
DB914084.1_0_a_NM	ATGGTCCTCTAATAGTACGTCTTTGATTAACTAGTTGATTAATTCATTAAGTCAGGGTCC
DB918347.1_0_a_NM	CGCATACAGAGAGAGAGACTGACAAAGATGGATTGATAGATGTATATTTCAACATATAAG
DB919809.1_0_a_NM	ACGTTTCAACCCAATTACTCTTTGGTCTTCCTCAGGTGACTTAATTATTCACTCATATTA
DB919532.1_0_a_NM	ATGTCGGTGATGGAGCATAAGTAGTTGAATCCTAAACACAGAGTCAACAAAGTATAATGG
DB914643.1_0_a_NM	CTCAGCCTTCTTCAGGTAATTGAACTCAAAAACCTGCAACAATTCAAAAAATAGATGTAC
DB913714.1_0_a_NM	GTCCGGACGGACGACGAAAATGACCGACCTGGAATAATAATAATCGGTCGTCGATTTTTT
DB914759.1_0_a_NM	TAGTGAGTTTTGACGAGGCAGAAGCATTGGGCAATGAAATCAGGGAAAAGAAACCGGAAA
DB919069.1_0_a_NM	GCCTTTGAAAGATATACGAGCTTTATGTATATATATGTATGTAGTGAGAGAGAGAGAGAG
DB918534.1_0_a_NM	TTGGAACTTGCTGATTACGAAGCAGAAAATTTGGCCAGGCTTCAAAAGATGTCCTCCAGG
DB916954.1_0_a_NM	ATGCAAAAGTTCTTCTTTTTTATTATGGGCGTACTGACCACCACGGTAGCCGTTGTGGTG
DB913086.1_0_a_NM	TAATTGATGATGAAGACAATCTACAACTTTCTGCCCAGACGACACTTCAGACCCCAACAC
DB912695.1_0_a_NM	GACATCAGTTGGATTCTAAGCATTGTGTTTCAAGTCAGACACAAAAAGACATGGAGTCCA
DB916842.1_0_a_NM	TTACCTATAGAGATTAAAGAGAAGTATCTTCCAACTTGTCTCTATGCTAGGCTAAGATTG
DB912344.1_0_a_NM	GCGCCAGCGAACTTGGCTTCCTGCTTATTCTCTCTAACGGATGGTATCATAATTTTTGCA
DB918166.1_0_a_NM	GGGGTTTCAACTCCATTTTAAACCCCTAATTTATTTGATTTTCTCCAAACCATGACCTTT
DB913389.1_0_a_NM	AACAAACAACCAGTAGCAGCGATCCATTTACATCCCTTATTGAAGCAGGCAGACAAAAGC
DB912998.1_0_a_NM	TTGATAGGTTCCCAGTTTCGTTTCTTGACTTCTCCGTCAATAGAGTCAACAGTTGGGGAT
DB916470.1_0_a_NM	CCGTCTGATTGCCTTCATTATTTGTATCTCATTTATCTGATGCTCTACCGACTGAATGAT
DB911697.1_0_a_NM	TAATATAAGTGAATACTTTTAGTTTAGAACAATAAAAGAAAAGAAAAGGGTATTAAATTG
DB918103.1_0_a_NM	GATCTGCCAAGTCTTGCACCAAGCGATGCCATTAAAGTTTTCACTTACCCTGGTTCTTTG
DB913326.1_0_a_NM	AGTCCATTGAGTAAATGTGGTATTTCGGTGACTGTGGTATGTTGTAGTGATGAATAAATG
DB912759.1_0_a_NM	AAGGAGTCCCAAACTTTTAGAGTAGAGAGCCCTTAATAATTTAAGCTTTACCTGATCTTT
DB912647.1_0_a_NM	ATATGGGAACCCACTGCCATCTCCTGGTCCGTATGGTCCCATATGGGAACCCACTGCCAT
DB912535.1_0_a_NM	CCCAGTTACTGCAACTAATTTGTCGCATTTTTATTGTGCAAATAAGTTTTGAATCAGCAG
DB916661.1_0_a_NM	TATTTGATTTTCGGATAGACTCCTTTAGTGCGAATGCAGACCTCTTCGTCATTCAAAAAA
DB911905.1_0_a_NM	AGACATAAAGGCAAATATTGCCAACAAAAGCCACCTGCTTTGGGTCCCTTTTCTCTCCCT
DB916310.1_0_a_NM	TTATCACAAGATTCCAATAAAATGTCTGAGGAACAAATGTGGGCAGCAACAAACAGTGTC
DB912328.1_0_a_NM	AGGAAGGACAATTCATTTTGGGATCTTTATTTGTTTTTACTATCAGTAACAAACAAATAA
DB912212.1_0_a_NM	TGAGGTGAAGTTAGCCTGAGATGAAGTTTGGCCAAAACGTAGCAAAAATAACATGAAAAC
DB914730.1_0_a_NM	GGTCTTTTATTCTTGAGAGCAAAAATACAGGCTGTCCCAAAATAAGTGAAACCCATTAAT
DB915824.1_0_a_NM	GTGTCTGTAGGCCATTATTCAAAAGAACCTAACATGCTTGACAATGTATACAGAAAAGAA
DB911421.1_0_a_NM	CCCGGGATAAACTTCTTTATTAGGAAGCTTACATTTTATTCTGCATGCTTCCTTCCTTTT
DB919251.1_0_a_NM	TTTCACTAAGTTTCGACCGAATTAACCCAGGGATAATAGTCTGAAAAAATACTTGAGAGT
DB917148.1_0_a_NM	CATGTTTTAGTTTCTAGACACTGGAATACTACATATGTAGGCAACTTCACTTTTGTGACA
DB916103.1_0_a_NM	GCTCAAAACTGTTTGAACTTCTTAAGACACAAAACTGAGCACAATTTAATAAACAGTCCC
DB915568.1_0_a_NM	TGGGTTCTTGTGCTAGTGATGGGTGCCCATTGGAACTTAGTTACAAAGAGTTTCATAACT
DB919810.1_0_a_NM	GTGCAGTTCAAACCACCAACAATTGAACTATTTCAATTTTCCACTGGATAAAACACCAAT
DB914921.1_0_a_NM	CAACAGTTTGATGAAAAAGTTGATGGATCACTCAATTCCAGATCTGTAAATGGTGTTCAA
DB912259.1_0_a_NM	ACTCAGATGAACCTTACGGCCCTTTTACCCTAAAAAGGCAAGTTGCACCCCAAACATAAT
DB919715.1_0_a_NM	TGCATCATTATGAGACTGGATTGGAAAACAATGCAGAACAGGCGCCATTTTACAATGGCT
DB915456.1_0_a_NM	TAACGTGGTGATCTTTTCTTCCCATTCAAAGTGGTAGTCTTTTCAGTGTGAATGTTAACA
DB911053.1_0_a_NM	AACCAGTGGTTGCAATTGTGATGGTTGAATTGTTAGGAAGTAAAAACTTAAGAAGTTGAG
DB919554.1_0_a_NM	CAGCAAAAAACACTGGTGTTATTTTCACCGTAATATCAACGGGAATTAAATGAACCAGAT
DB911102.1_0_a_NM	TAAGTACAAAACCTGAAGCTATAGCTGCCATGTTGTGTGCTTTCTTCCCTAAGTTTCCCA
DB912147.1_0_a_NM	ACAATGTTCGGAAACGAGCAGCAGGTTCTCCAGATGAAAATATTCCAACAAAGAAACGAA
DB919294.1_0_a_NM	TAGAAAATGAAACGTCCTATGTGTCCAATTTGACTCGTTCTATGAATCTAGTCCTTGATG
DB914826.1_0_a_NM	GTACGGCACAAGTAATCCTCGGTAGAATCACAGAATTCATTCAATGAAACATTTTGTTTA
DB915105.1_0_a_NM	CCGCCATGTTGATGTAGATTTATTATGGTTTCACGATATCAGGAATGATCTTTGTTCTTT
DB918696.1_0_a_NM	CCAAAAATGTCTGACTTTATCATTGGCTTTCAGTATTATAAGGCTTCAGGTTTAATGCCA
DB919231.1_0_a_NM	GATCTCAATATCACATATATTCTTAATGTGACGTCACATCTCCGGCCTCATTTTGAGAAT
DB919906.1_0_a_NM	ATGTATACATTGGTACCTCGGCTCTCGAACCTAAACTGTTTAGGAACCAAGTTCAAAAAA
DB918717.1_0_a_NM	AAGGTGAAGAACAAAAACAATTTTTATTCAAAAACGTAAAACAAAAAACATTGGAAAAAA
DB916038.1_0_a_NM	GGAGGTAAATTCCTAAACTAATAAATCAACAGTTGCTGTGAAAGTCACTTCTGTTGCAAC
DB914458.1_0_a_NM	TCTCCCATGTACTTCTTTCTAATGTGAGTAACTAATTCAAGTGAAGGACAATGCTGATTA
DB914293.1_0_a_NM	CTGAGTGACTACTTGGTAATTTCGCTAAGTTAGGGTTCAAAGGATAATTACGATAATAGA
DB913923.1_0_a_NM	GAAAAATAATGTCTGATTATTTTCCCTTTTAAATTTCTGGAAGGGGAGGGGGTATTGCAG
DB917954.1_0_a_NM	ACAGATGTCTCAATAACATCTAAACTGATATCTCCAAAAATGACCAGCTTGTTTGCGAAT
DB911971.1_0_a_NM	CCTCTGGTTGGTAGGTAGCTGATGAAGATATAGTAAAACACGTGATAACATGTATTCAGA
DB919534.1_0_a_NM	CCTAACCAGAATGTACAGGGCTTGGACAAAATAATGGAATCATTAACAAATTTTGCATCA
DB919278.1_0_a_NM	AGACCATGTGATTAAGGTTCTAGTGATTAAAAGTCTTTAGACCTTTGAAAGAACCCTCGT
DB916492.1_0_a_NM	CTTCTCTTCCCACAGTAACCCTATACTTTTCCTTTAACGTACGTGATAAAATGAGTTTTT
DB913600.1_0_a_NM	TGATAGTAAGAAAGCAAAAATATGATCATTAACCCTTTGAACCAAACAGGGTCGATATAT
DB918121.1_0_a_NM	ACTCTATTTTTGACACATCTTGCTTTGTGTCTAAACTGTGTTTGTCGCTTTGTTGTAGAT
DB918908.1_0_a_NM	TCAGACGAATGGGCGTTGGCTAATTATCTTATTAAAATTAAACTGGATGGACATGACTTG
DB916956.1_0_a_NM	TCTGCTAACTGCACGTTTAGTACTGTACAATTCATAGGATGGTGGACCGATTGCAAAAAA
DB916795.1_0_a_NM	CGTCAACAGTATTTATACAACAACCAAAGAATCAAAGAAAGATGCTCGATGAGTGAAACA
DB912718.1_0_a_NM	CATAGGCTATAGCGTCCACATGTAGAATGTCGAAAGTTTCTTTCAAATTTGAATATGTAG
DB913903.1_0_a_NM	AATGGGTTAACTTCAGGATGGGTTGATCAACTTTAAAATGGGTTAATCAAGTTCAGGGTG
DB918329.1_0_a_NM	CTTCCTGTGTGCACATAAAAGTATTATTGAAAGCTAAATGCATGCTAAGCTTACAACATC
DB918052.1_0_a_NM	ATAAACGCAACGAGAGCAATTTAAGTTCCACGAGCAGCGCCAGCGATATATACAAGACGA
DB913279.1_0_a_NM	ATACCATGACATGAAATAAAGGAGGTGATTGTGCCTAAAAACAAGTAGACAACCACTAAT
DB913163.1_0_a_NM	GTATGATGCATTAGAGATAGGAGTCAGTTATATTTCACATCATACAGCCTTACAAGATCT
DB911583.1_0_a_NM	GAGACTTGTGTTGTAATGTTAACCCAATTTTTAATGCAAGTGATTACGCATCACTACAAC
DB915958.1_0_a_NM	TTTCCATGTTTGTCCCAAATGAAAGCACTTGTGTGTCTTGTAGGTTCGCTAAATAATTTA
DB915681.1_0_a_NM	GAATTTTTCAAGATGATGGTAACTTCTTCATTCAAGAAATAAAGCCATATACCTAAAAAA
DB913328.1_0_a_NM	GGCAATACTTCTAGTAGATTATATAGGCTTTTCAGTGCACTGCTGCGGCGGCACTACAAA
DB912649.1_0_a_NM	AAGGTGTCACCGGGTGATTTCTTGACTTTTCCTTCACCCTCAAAACTTTTGGGACTTGGA
DB919972.1_0_a_NM	GTGGTCAGTTAATGAAGAAGGACCTTAGATGAAAAACCAGTGTTTGTTTCACTTAAGAAT
DB912537.1_0_a_NM	TCAAGAACGAAGTAATATTGAAACACGGATACAAGGGCTTCGTGATATCAAACTCTTTTG
DB918148.1_0_a_NM	AGGCAGTGGTCAAGTCAAACAAGAAAGAAACCTCCCCATAGATTATCTCCCTTTCCAAAA
DB912165.1_0_a_NM	GAAGTTCTTCTGGAAGCAGTAGCGTTGAAGACAGAGTTCTTGCCCAACTTTTAACGGAAC
DB919621.1_0_a_NM	GAACCATTTCTTCCTTAAATCTTCAATTAGCCATTATCTAGAATGTTCTCTCTTGAACCC
DB912214.1_0_a_NM	CTTGTAGTTATCGAGGACACTAATGATCTGTTATGATCCATAACACTAACATGGTCTTAT
DB916291.1_0_a_NM	AGAGGAGATATCGTGTGGGTAAAAAACCCGCGTAGCAAGTGTACAACGAAGTACGGAATT
DB915665.1_0_a_NM	CAACATTTCAACCAATTTGCCAGTTTTCTTCGGGTGTAGATTATTTAACACAGAATCAGT
DB919253.1_0_a_NM	AGTTCTCCAATGAGTTACATGAACTATGGGCTTCCTCTCTATGGAGGCATGTGTGAGAAC
DB919924.1_0_a_NM	TACCGGTCTAGAGATCGTGGGCTGGTGGATTACTGAGAACCAAAAGAGATATACCTATTA
DB911539.1_0_a_NM	CTTTTATGATTGAAAAATCGTTTGAGAAGTCTATTGACAGGCTTTTTACCCCTGGACAAT
DB914364.1_0_a_NM	GTACTTTCCACGAAGAGTTTTGAGGGCCATGTGTGGTAACCATGGGAGTTATGATATTAA
DB915826.1_0_a_NM	GCTCAGTGGTGGGATTCAAATTTTTTAAGAACTGGTTCTAATAAAACAGATTGTGTGTGT
DB915293.1_0_a_NM	CCCACTGCTATCAGTCTATTTGTATGCTTGTAAAAATCCATTGCACCACAATTGGTATGT
DB914923.1_0_a_NM	ATATTATATAAAGTAAAAACTTCATTTTTCCCTGTAAAATCTGGCTTCTAATTCAGGTCC
DB917976.1_0_a_NM	AGCATTGGTAAAAACTTGGGCTCTATGCTTTAACTGAAGAGATGCTTTTGAATGTCTACG
DB919605.1_0_a_NM	CCAGCCAGCAAAAAATCCCTACTGTTAAATTGACCACTTCAGTTAAATAATCAAGCTTAA
DB912149.1_0_a_NM	ACGTCCTGTTCCGAAATCTTCAATTCTATATTGTGCTGATTCCGGTCATCCACATGGATG
DB915346.1_0_a_NM	ATCCCTTTCAGCTATGGGTTGAAAAGCCAACATTGTGTTTTTGTTAAAACCATTACATGT
DB915107.1_0_a_NM	TTAGATTGGTAGTATTTTGATCGAATTGAATATGAACTCCCGATTGCAACAGGAAGGTTT
DB919184.1_0_a_NM	CTGACACCTGCCCTCAACTTTACATTATAGTGAGTAAAAAACAAAACATTAAAAAGCCAC
DB914828.1_0_a_NM	GCACCACCAGGTTGTTAAAAAATGCCCGAATTAAGTTGATGATGAATTGATATCATCTTT
DB912971.1_0_a_NM	ATCCCCATTGCATATCAAAAGGTGTGGGCTGTTGCCCCATCTTGTTAAAAACAAACCTGG
DB919233.1_0_a_NM	TGTTGTGATCCTCCTTTTTAGAAGGTAAAATCCAAAGAGCCCTGAAGAGGAAATAAAGAA
DB915389.1_0_a_NM	CATTTATGAAACGGAAGCAAAGAAAGCCGGACTCGTCAAATAATAATGGAAATTATTGCA
DB914344.1_0_a_NM	CATATGACCAGAGTTCATGTGAGGTGAGGGTATTTAAATGTCAGTATAAAAGATAAAGAG
DB911407.1_0_a_NM	GCCAGTGTCCCACAGATTGGGAAATAATGGTTTAGGTGAATAAAATCTCAATACATTATT
DB919908.1_0_a_NM	TTTAGTTTAAAAACCGGGAAAAGTCGGGCAATATTTTCAAGCCCCAACGGACAAAGGCGG
DB919121.1_0_a_NM	CCAATCAGGAACCAAAGATAAAACTGTTTCTAGTCCACCTGTGACCTATGCAGCCAGTGT
DB913925.1_0_a_NM	TTCGCAATGGTTGAATAATTGTAATGGTTTCCTACACACTGGGACTGAGTCTGGAGTTCC
DB913553.1_0_a_NM	CTCCTGATGATCCAATTGGTGAAACCCAAGTAGAGAAACATCAAACTCAACAAATATATA
DB918330.1_0_a_NM	AAAGCATTGGACCACGTTCATGAAATGATGCGATCGCCATTAAATGAGTGCAAATACCCT
DB911035.1_0_a_NM	GCAGGTTCAATCCTGACTAAAAGACGGAGTAAGTAAGACTACTTTACATAGATTAACATT
DB917956.1_0_a_NM	GAAACCCCTCCCCCATAATTATTCCAAATATTATTTAGCACTCAATAAGTCACAGAATTG
DB914647.1_0_a_NM	GGGGCTCCACAGTTACTAAGAACAGAACTGAATATGTTCTATTGAATTCAATATAGAACA
DB913441.1_0_a_NM	GGTATTCAGCTGTTTATTTAGGGTCAGGCAAAATGATCCGACACATTTGTAAAAGTTTAA
DB918235.1_0_a_NM	GTGAAGCAGTTATGCCGATAGGATGAAAAGAATTTCCAAAAAGCTACCTTTTTAGTAAGT
DB911861.1_0_a_NM	CCTAATCAGGGCTCTAAGGGGCCAAATTTACCTTTAGTTTACTTTTGATAACTGAATATT
DB916494.1_0_a_NM	GGTGTGATCAATTTTATAAAGTGTTGTTCGGACTATTGTCCTCGTCTTTTAATTCGATTG
DB919168.1_0_a_NM	GCTCTAAGACTGTGCCATCTCGCTGATGTCAGATAGTCCTAGGTTTGTTGCCAAAGAAAT
DB913346.1_0_a_NM	CGTGGGTCATTTAATGCTGAAGAGGTTATTTGGTTAAATTTGTCCGTCATTTTTCAGGGT
DB918123.1_0_a_NM	TACACAGATACCAACACAGCAGGAGGAATGTATATGCCAGCACAAGCTCTAAACATGCAG
DB912811.1_0_a_NM	ACTAGAAAAACACACGGAGTTGTATTTTGTGGAAACTCATCTCGTGCCAAGCACGTGTTT
DB912790.1_0_a_NM	AATAAACACAGTGCACACACCCGACAACAAATCATTTAAATTTCTCATAGCAGTAGGGTC
DB918538.1_0_a_NM	GACTGGTGGAGTTTTAGGTGTTTAATATGTGTGTGTATGTATTTGTTAAAATGACGAGGA
DB919052.1_0_a_NM	TCCTTTCCCTCCACTACAACAAGGGTCAATAAAGGATTATTCATTTAGTTGAGCACTAAC
DB912699.1_0_a_NM	AAGAAGCTTTCAAATATTAGATTTCCTAATCTAAATGTCGGGACTGGCAATAAGGTCGTG
DB916846.1_0_a_NM	GTCCAAAAAGTTACAAGACATTTTTTACAGCTCAGCAACTTTTTGAACACTCTGTTTCTC
DB916681.1_0_a_NM	ATTCTATCAACACATGTCGTCAGTCTTTCAGTGCAGATGTTGCAAAGGACATCTTCCCCC
DB913905.1_0_a_NM	TTTGCTGCTCATCTTATTGATGTGGCAATCGGTTTTAAAAACATTGAGGACCATTTTTGC
DB913649.1_0_a_NM	TTTATAGCCCCTAAAAGCCCGAGTCACAGTGTACAGTTAACTGCCTCCAAGGTTTCAATG
DB911792.1_0_a_NM	CTGAATGGTTTTGGTATTATTGGAAAACCAGGAAGGTTCCGAATTATGTTGAATTCATGA
DB918219.1_0_a_NM	GGATCAATGGAATATTTCTGGGTGTCTGTAAGCAAAATCTAACAAATAAGGTCCACAATA
DB911841.1_0_a_NM	ATCAAAGTAAGCTATATACTCATCATGTCCGATGACACGATTAACCGCGCCCGGGGAATA
DB916474.1_0_a_NM	CCTTTTGGCCAGTGAGTACAATGGCTAAAATATTGTGAAAATAAACAAACTGATTGGTTG
DB911957.1_0_a_NM	CCTACACAACCTTTCAACACCCCTCACACAATTTTGTGTTTTAATCTTTCAATGAGAAAT
DB918107.1_0_a_NM	AAGTGGATATAATCGTGGTCTTAGATCAAGAAAGACTTTACAATGAACTTGTACGGGACA
DB912120.1_0_a_NM	GACAACAGCTTCTGTTGTGATTTCAGAAACGTGTGCAGTGGATGGCTAGAAAAGAAAAAA
DB912907.1_0_a_NM	AGCGTAGTAACAAGAAGCTTCTGTGAACAGATCTGGCAGCTCACGGTCTTTATTTGCCTT
DB913991.1_0_a_NM	AACTGTTCCTGATGAGGATTTCTTTAGCCTCATTCAGAAGGTCCAGTCAAGTCGGTTGGA
DB916250.1_0_a_NM	CTTTGGTTAATATCGTCTGCTATACCCAGCAGAAAAACAAAAGATCTAGAACTATACTAC
DB917312.1_0_a_NM	TGTTCAACATTTCGGTCATTCTCCAGGCCTTTTCAAACACAAAGAAACTATCAGAGATAT
DB916011.1_0_a_NM	CCTTGTCAAATATGTGACGGTGCATTTTCACGGAATCCGGATTTGAAGCGTCATATGAGA
DB915620.1_0_a_NM	CTTGTTTTGTGGATGTTGGAAGAAAGAAGGGAATGGGTAGAAAAACATTTTCCACAATTG
DB911909.1_0_a_NM	CTACATACGTGTCTCATTAAAGAGAACTTTAAGCTTCCTTTTCAGGTTCTTCCATTCTAA
DB912311.1_0_a_NM	CCCTTTAGTCAATCCATGACTGGGTATATTAATATGAATCTTAGTGACTAGTTTAATCGC
DB915364.1_0_a_NM	CACATGGATTCCGGCTATTCCTTGCTTTAATTGTGCTTCTGTTTTATTGGCTTTCGTTCT
DB918976.1_0_a_NM	GTCCGTACTCCACCAGAATGCTATCTCTACTACTATTTTTAACACTTACAAATGATCTTA
DB916314.1_0_a_NM	CACATACATACATATGCTTACCTCAAATGTAACTGTAAATTGTTGACTTGGCTTTAGTGC
DB916293.1_0_a_NM	TTCGAAAAGCTTATGCTCAAGATTTTTGGCAAGGAGCTCGACAGACTTTGGCTGTCCTGT
DB911010.1_0_a_NM	TTTGTATCATTAATGATTTATCTCAATCTTTTTTGGTAGAATTCTTTTGAAACAAGAATG
DB912055.1_0_a_NM	GTTCCCTCAAATTAGGGGAAAATATAGTTTTCGAAGTGACAGAGATTTCGAAGAATAGTA
DB911425.1_0_a_NM	AAGTTTCCGTAATTCAATTAGAGTAGATCCAAGACATTACAATGCATGGTATGGTGTTGG
DB916202.1_0_a_NM	TGAACAGGAGGAATCCTCAATGGGACTAAGATCTAAAGAAATGTTTTTAGTGTAACAAAG
DB914622.1_0_a_NM	TAACATATCTTCCTAATGTGTAGTGTAGTGCAGCAAACTTATAAGAATTACTGCTCTTTT
DB911169.1_0_a_NM	AAACACCATACCGCACTAGTTTGTGGTTTCTTTCTTTTATAACATACAACCCTCACCATT
DB914366.1_0_a_NM	CCGCACGTGCACACACACACACACAAAACTAGATAAAAAGAGGAGAAAATTAAATATTAA
DB916107.1_0_a_NM	CCCTCTGTGTGTGTGTGTATGTGTGTCCGTATCTGTTAATAAATACGAAGTCGAAAGAAA
DB911313.1_0_a_NM	CTACCGCTAAAATACAACACAACAAAAACAACAGACCTGGTGGATATGATGGATAAATAA
DB913971.1_0_a_NM	CCATTTTTGGTATTTCTACTGAAGATTCCAGTTTCGCCATTTAACCATGTCATTGTAAAG
DB915295.1_0_a_NM	CCCAGAGATACCATTTCAGAACCATCAAAGACTTGGTCAAACTCCAGTAGGAAAGATTAG
DB911057.1_0_a_NM	ACTGATTCATAAAACCTGAGTGGATGAGACTAGATGCGTCAATTCTATAAGATTAACTCA
DB919719.1_0_a_NM	GAAAATGAGAAGGTTGCTCAGGAAAGAATGGTAAATGCAGAAAGCCGCCGAAATCAACTC
DB911218.1_0_a_NM	CTGACAGACTCTGTTTGAGTTTGTTATCAAGGCTTGTTTGTCATTCTTGAATGAATGTTA
DB915348.1_0_a_NM	ATAATGGAGACGATAAGAAGATACAGTGCCCAACTACATTACCCTGATCCTAGCCAGCCT
DB915183.1_0_a_NM	CCAAGCAAGGTCTAGTAATACTTCTAGCATAATAATAAAGGTGAGAGTAAAAGTGTGAAC
DB918928.1_0_a_NM	TCTGGTGGACAAGGACAATTTGGACGAGTCAATGGAATTATGGAGCCTTTACTCCAAATG
DB919186.1_0_a_NM	AACTAGAGACCCACATGGACAAAAACAACACCCCATATCCCAAAACTACAGAAGGGGTGA
DB918795.1_0_a_NM	CTCTCCGTGCCACAATTCACTAGTAACTAACTAATAACTACTTATCTTTAAGCTTGTTAC
DB912973.1_0_a_NM	ATCGTTTAACACCTGATGAAGGCCGTTGGATAGGCTGGTTGAAACTTAGTAAAGAACAAC
DB913491.1_0_a_NM	ATTGGATCATGTGTTATCAGTGATGTGAGTGATAACATCGCAGTGGGGAGGTCCATTTGG
DB918700.1_0_a_NM	TCTACTTAGTAATAATACAAGAGAGTTTTATTTTCAATAACATATGTACACAAAATTGTG
DB914297.1_0_a_NM	TTTATTATTACATGCCGGACAAGAGTCCCCCTACTAACAGGTCTTCATAGTAGCCGTAGC
DB917494.1_0_a_NM	GGAGAGGAACTTGAAGAAGATGGCCAATAGAGGAACCGATAAAAACTAGAATATTCTGTG
DB914346.1_0_a_NM	TGTCGTTGTTGGAGCTACTGGACCCTCAAACAACCGTAAATTAATCGTACAACGAAAAAA
DB913140.1_0_a_NM	GACTTTGGAGATTATAAAAGCAGTGCCTGTTGAACAAGAAAATAAAATAGATTGATCCCC
DB916864.1_0_a_NM	ATACTTTTGCATTTATGGGACTAATCACTCTTATAAGTCTTCTTTACTCAGTGACACGAG
DB911975.1_0_a_NM	CAACTACTTTGTAGTGAGTTAAGCCTATTAAAAAACTCAATGGGTTTATTTTCGGAGGGA
DB911037.1_0_a_NM	GCCACGGGCAACATAGCTTTTTGTTAATTTCTTCTCTCAAATTTAAAAGAAAGGGAACAT
DB919538.1_0_a_NM	AAGGAAGTATTCTTCCTACGGATGTTGGCAGTCGGATAGGTATCATGTATGTCGTAAATG
DB914234.1_0_a_NM	GAAAAGGCCTGGTCAGGTTCTTCTGCTGTACAATTTTGGGTGGGCTATTCAATCATTTAA
DB917958.1_0_a_NM	AGGGTTGGTTCGACAAGTATGGCCTCCTGACCAAGGGCAGATAACTTTAAACTGAAAATG
DB918076.1_0_a_NM	TGCATATTCAAAATTCTTGTTTATGTGGATGAAGTATGTAAAATAGAAATTTTTATTTTC
DB912792.1_0_a_NM	CCAAAAACTATAACAATGAGTTATCTCTATATTTGAATTAATATCTAGCTGACCAAAAAA
DB913348.1_0_a_NM	ATATTCAAATCTACACATACATTTAAAAATTGATCATAACCATACAAAGAAAAACACACG
DB918125.1_0_a_NM	AAATGCTTGACAAGATAGTTACTCTTAAATAAGAGACGTTTCACCGATCAACGGCAGTTT
DB916380.1_0_a_NM	TTTCGTTTGCCACTTGCGGTAGTGTAAACGTTACCGATATTTTCACGTACGGGAAGGAAG
DB913187.1_0_a_NM	TTAGATTTGATTCATTCTCAAAGTTACTTTCATCCGGGATGAGATGTGGCTTTGTGACTG
DB916799.1_0_a_NM	GTCCCGAGTAGGGCTGTGACATGGATATTCTTTACTAAAAGCATATTGTCATAGCCCTAT
DB913236.1_0_a_NM	AAGCCTCATTTCTCATAACTGACCATGGGTTAAATAGCTAACCGCAGATAGTTGGTTTTT
DB913071.1_0_a_NM	GGTAATTCACACGGGTCTTACTAATTTACATGTAGATAACTCCTCTCTAAAGAACTTGTT
DB912701.1_0_a_NM	GGCTTGCAAATGATTGGGCGTCAAAATCAACCGAGGCTTCGTTTGGAAGCTAACTACTAT
DB919880.1_0_a_NM	TTTTTGTTTATTGTTGTTGATTCTTTGAGGGCTCTTATAACAGAACCAGTAAAATGGATG
DB913907.1_0_a_NM	CATTCAAGTCCTGAACATAACAGATTATTGATGACCAAATTATTAACAGAGCAGCAAAGG
DB912589.1_0_a_NM	TGTGCCAAACTTGTGTTTTGTGCTTGCCCAAGTAAATATATCCTTCCGATAGCGTACGAT
DB917127.1_0_a_NM	TTGCGCACTCTTCAGTCACATGGTCTTATTCTAAAGATATAAGCCTCCTAAAAGTTTTTT
DB911794.1_0_a_NM	AAATGGCAGGTGCCGTATGCAATCTCTTTCAGAATCCCACTTTTCTCATGGTCACTCTCA
DB918312.1_0_a_NM	GGATGTATCTCCATTTATCAATTTTGTGTGTGAGTTAGCGTCTCTTCCTCTCCTTGTATC
DB916571.1_0_a_NM	CACTAATGGATATGTCAAGGTTCAATTATCGGTTTTGGGTCCAAAAAGGGAAGAAAAATT
DB914991.1_0_a_NM	GGATACTCAGAAGAAACTGTAAAAGAGAGTGATTATCGTGATGATGATATTTGCTAGATG
DB913539.1_0_a_NM	GGGCAGGGGTCAGCAATAAAATTAATTCTCAGATTATGAAGCCTCATCTCAAAATAAATA
DB911843.1_0_a_NM	AAGGAAGGCCAATTTCAGAATGTATTTTCAGGCCGACCTTTTGTCCCACATGGTCCTCAT
DB918056.1_0_a_NM	ATTAGAAACTTGCTTGACTCCTCTGTTCATCCCCATAAGCCTCCATTAACATTCCATAAG
DB912122.1_0_a_NM	GCTGGTTTAGTTAACCATGATAACCTGTGTATGCTTGTATGAAGGAGAGATAGATATATT
DB915734.1_0_a_NM	CAAAATTTCCTTTTTGCAATCTCCCTCTTCTCAGTTATGGGCTTCGTCATTAATACAGAA
DB916779.1_0_a_NM	GGAATCTTCGATGTCTTTCCAAGGGAAAAACAACAACAAACAATATTTTCTCAAAGCAGA
DB919976.1_0_a_NM	GACCACTACCCCCAGTTCCTCACTAGAATTGCTTCCTTTTTACAAAAATAATATTAGAAA
DB915622.1_0_a_NM	TGCATAGATTACCTGGTCCACAGGGCTCTAAATGTGGCATTTAAAATAATTAGAAATTGT
DB915478.1_0_a_NM	CATTGCAATAATTACTGTGTCTATCTCCAAGTCATATCTGCATCTCTAATCATCCTTCCC
DB916013.1_0_a_NM	CTTCCTAACGTGCATGTCTGTTGCAGTAACTTGAATGGGATTTGTCTTTGATTTAAATTA
DB912169.1_0_a_NM	ACTGGTGTGATTACGTACCAGGATTTTGTTTTAATGATGCTTGGAAAGAAATCCAGTATT
DB916295.1_0_a_NM	CCTGCAAGCCTATTTTGCTGGCTCTTACTACTCATTGTCTATGTGTCCGTCATATTTTTT
DB919513.1_0_a_NM	GTACACCGAGGTAAACGAGTGAGTTTATTTCTTACAATTGGGAAAATACAGTGTTACTAA
DB918862.1_0_a_NM	CCATCAAAATTGTCGATAATATGTTGGATGCTTTGACAAATGGAGAACACAGCAAAGTTC
DB919257.1_0_a_NM	GGGGGGCCTGAACACGTTCCTGCTTGTTATTGAATAATAATACTTCATATAGAATAATAA
DB919928.1_0_a_NM	GCCAGTATTTAGATGGGTAACCATTTAAGAATACCAGTGCTCACAGTTCAATTTATCATT
DB915553.1_0_a_NM	GTTCCCCAGTGGAATCCAAAAGGCTTAAACAAACTCATTCATATGGAACTAACATAAAAT
DB911315.1_0_a_NM	TTTTATCTCTTATCTCCTTACAAAAGAATGTCTATTTAGCCCACATTTAACCTCACTGTT
DB913973.1_0_a_NM	TTTCTTCGCTTATCTCTGTCATTTCGAGTTCAAGGTCTTGAAAAACCTGGATGAAAATTA
DB919816.1_0_a_NM	GGATTGGTGAACATATTCAGAGGGAAAAACCAAGATATATTACCTAATTAGGGCTACTTT
DB914252.1_0_a_NM	CGGCAAAAACTGTTGCTGCGCCACTGCTCAATTTTATTTACTATTGTCCAAATAAAATAA
DB915297.1_0_a_NM	CGTGTGGCTTGTTGTTGAGCACCCTTAATGTTTGTTTCAACTTTAAATACTTTAGAGAAA
DB919609.1_0_a_NM	GAAATGGTGATCATAATGATTGACTGAAGCTTAGGCTCTAATTATTATCTATAGCAGCAG
DB915206.1_0_a_NM	GGTCGATTTCTAAGAGAGATAAAAAGTAAAGGGAGATAACTGTCTTTAAACGATTCATCC
DB914927.1_0_a_NM	AGTTTTGTAGAAGCTCAGGTAAACGGAAAAAAGCGGAAGCATCCTTGAACCTTTGGGTTA
DB914140.1_0_a_NM	CCAGAGTCCAATTGGCTAACCATTCTCCAAAGTGGATTCTCAAGAAGAGTTATATAATAA
DB914811.1_0_a_NM	GCCACCTATTTTTAGGCATGGATTGGATTTCTATCACTGTTTTTATTCATGTTGTCAACA
DB913493.1_0_a_NM	GTCAGAACGGTGTTACGAAGACTCGGAGAAAACGGAAAAGGGTGACAAGTTCTCAAAATG
DB911108.1_0_a_NM	AATGGTTGTGGTGTTTACTCTTGGGAATTGGTGCACTCCTCTGGGGACAGATCATTACTA
DB917752.1_0_a_NM	AGATAATTCTACCATTGTTGAAGAGCCCTCCATGGTGTCAGCAGATGCAAGCATCCAATC
DB918797.1_0_a_NM	GGCTTAAAGCACATTTCTTACAGAGTAAGGACAGATAATCACATACAATACAGACAAACA
DB912863.1_0_a_NM	TTCCAGGGTTGAATAGTGTCACGCCTAGTGTACTTCTATCAAAAAGATCTTGATGTGAAA
DB916961.1_0_a_NM	TAGTTTTCATGATATCTTATGTGTTAAAACTTCCTAAATTCTTTACTTTACTTCCTCAAT
DB914443.1_0_a_NM	GTGTTCGGGTCTGCTTTGAACAAATCTCACATTTAGCATTGTTGCTGGCAAATATTTTTT
DB918558.1_0_a_NM	GCAACTCATTCCATTTGAAGCCATGAACACAAATGATCAGAGACAAAAGTCTTTAACAAT
DB918818.1_0_a_NM	ATTACTGTCCCTTCTCTGAGTGTATTGTATAATGGGAGCAGACTTGCAGGTCTGACTCCA
DB919076.1_0_a_NM	CATGTTACATAAAGTGTTTTGTCTGCTGTCAGTTTCTCTCACTCTTCTCGAGATTTCCTT
DB916866.1_0_a_NM	AGCAGCCAGCTACAAGAAACAGTCCTAATCCATTAATTAATCCAAACCAGGATCTTAATC
DB914348.1_0_a_NM	AATGAAAACACACTAAATGACGACGTTGTCAACATCAAACCACCTGGCACTCCAACTCAT
DB919125.1_0_a_NM	TTAACCAAAACCTAGTATGTTGAGGGGGTGCAAAGTTGTTCTTTGTAGGGTAAAGGGGCC
DB913929.1_0_a_NM	CACCAAGAACAGAAGCAATATTATTCACGATGATGATAGTAGTAATAGAAATACCATCCG
DB913701.1_0_a_NM	CTGCACAGTCCCTACATGATATGGCATTTAACTGCAAAAATGTTGGAGTAGTAAACTTTG
DB914236.1_0_a_NM	TTAAACGGTTAGAGGATGCATTGCCAGCAGGGGAAGACTAAATGCTAACCAAAACTGATC
DB911039.1_0_a_NM	CCTTATGTCAATGTGTTCTCGGCATTAAATGGCCGTAAGAATTTGTATATCCCTTTAACA
DB912491.1_0_a_NM	CTCTAAATTTGCATTCATATTTCGTGTGTGTGGGTGGTTGAACAAATATTTGTACATGTC
DB913445.1_0_a_NM	TGGGGTAGCGGATTAGATCAGGTTTAATCCAGTTAGAAGTTTCTCTCACATTCTATCTCT
DB918239.1_0_a_NM	GTGGGTGCACTCACTCACTCACTCAATATATGGGTGTAGAAATTTAAACAAACTAAAAAA
DB913606.1_0_a_NM	CTCATGAATTTTTCTCGCCTTCTGAGAGTCATTTGTCCTATGATGAAATCTGTATTCATA
DB913189.1_0_a_NM	ACGTGTGAGCTCACTAAGCAATTCCGTATGTGTCTATTCAATTAATCAATTTGTGTCTTT
DB918127.1_0_a_NM	ACGGATGATCAAAACGAATAAAGAACTCAGTCACCCACTAACATATATATGTTTGCACTG
DB912794.1_0_a_NM	GGTGGAGTGAGAATATTTCAATCATTCAAACGTTATGATCTGGCTACATTTGGATCATTT
DB915991.1_0_a_NM	TCGATCATCCAGAAAACCCCGGAATTTTCTGCAAATGCATGAGGAATTTGGACGATTATA
DB911493.1_0_a_NM	GGTTGGGGGCAATCATAGTAATCATCATGATGGTAATAATAAAAGACACTTTCTTCCTAC
DB918011.1_0_a_NM	CGTTCAGTTGGCACCTTAATATTAAACCACGTTTGGTTTACATTAGTTAGATAGCAAGAT
DB913909.1_0_a_NM	CTCCGAAGGTCCTTCGTATCAGTGTTTACATTATTTTATCTTTTTTACGAAACTACAGCT
DB911381.1_0_a_NM	AATCGGAAGGTTCATTTGGTTCAAGTCTGTCGGATTGGTTCAAGAGATTCTTATCTGAAT
DB912331.1_0_a_NM	TTGGGGACACCCTGTTGTTGCTGTTGACAAACAAAATTTTAGAAGAGTTTAGTTTGACTT
DB916573.1_0_a_NM	GAGAAAGTGTTGGTTGATATGGCCATGTAATAATACATGTACATACATCACCCATTTATG
DB918314.1_0_a_NM	CCCTGGCTGTTCCCCCCTCCAAATAAAAAGTTCAGAGTAAAAATAAATATTCTCCATTTT
DB916734.1_0_a_NM	TGGGAAAAAAGTTACGCACCTATCCAGATGTCATGAAGTATTTGGAAAAGAATGGCATCA
DB917013.1_0_a_NM	CCCTGGCGCCCAGGCAAAATTTCTAGTATATAATATAATTGTATTTAAACAGTACCACTT
DB918996.1_0_a_NM	CCACCTTTGCTGCCAAAAAATATCTTACCATATATAGCACGTGCAGACACACATATTTTT
DB918058.1_0_a_NM	GGTTCTTATACGGCATTTAATATCCATATCAATGGTGCTTTCCATTGCACAGTTCGATAT
DB916478.1_0_a_NM	AAATGAATTATCATGAAAAAGATCGGTAACGGTCAGTCTGTTGTCAGCTGTTGTCACATG
DB915943.1_0_a_NM	GTGCACTCCTGGGAAACCATGTATGCATAATTTGTTCGAATTGTTTCTTGAGAAAATTTT
DB918884.1_0_a_NM	CGGGATTATCCTCGTTTTGTAGACCTGGCAATTTGTATGACCATCGCAAATAATGTCTAG
DB913169.1_0_a_NM	GCTAAAACTAAGGTCATCTCATCTCTTCTCCCATGAAAACGACGTTCTGATATCTCGAGA
DB916366.1_0_a_NM	TTGGCCGAAGCTAAAAATAAAACTAATTCTTTGCCCAAGTTTCGTATGTTGGCTCTATTT
DB915736.1_0_a_NM	ATATTCTGCGGCATATCATACCCTCCCTTCATCCAACCAGTATTTAGGGAAAACACCAAA
DB919978.1_0_a_NM	GTTTCATTCTCTGCGTAGTTGCTTCCACTGTTTCTGTGTATTTCAGATGTTGCTGTGCAC
DB919722.1_0_a_NM	AAGTTCAATTCAATAATCATGCATTCCCAGGTCAGCCTATATTCACAAAACAGTTCACTG
DB919627.1_0_a_NM	GCGTAGAACATACTGCAATGTGCATTAGTTAATTAATGCCTGCATGCATATACCTTTTTT
DB916318.1_0_a_NM	ACCAAACACCAGTGTACCCAGCAACCAGTGGCTTTCACTGGAGTAAAAGTTACAACAAGT
DB919515.1_0_a_NM	GCAACTCATCCAATTAAACCCTAATGATTAAAGACAAACGTCTTTAACCACTTCTCTACA
DB915091.1_0_a_NM	GCCTGATACATTGTCTATATAAAATAGGCTGTAATACTATAAATGAAGGCCTCTTGGTTG
DB914461.1_0_a_NM	CTTAGCCTTTGATTGCCATTGTTTGATTACCAAATTTTCTGATCATCCGAATGAAACGAT
DB914738.1_0_a_NM	ATTACAGATAAACCATCGGTTTCAGGTCATATCATCCATTTACAAAAAGGTCCAATATCC
DB915140.1_0_a_NM	AGGCTCAAACTCAGGGATAACCAATACAAATCAAAGGAACAATTTGCAGCAGATGTCTAT
DB912881.1_0_a_NM	CGAGTGAAATGACTGCCCTTCACATTAAGCCGTTTTCTTTAATTGATTTTTTATTGTGGA
DB913975.1_0_a_NM	TCATGTGGCAGTGATAAGCTCAAGTGTAAATATATTTCTTTCAATAGTTGCCGTGTGAAT
DB919143.1_0_a_NM	CATATACGTCAGTAGTATCTGTCCACCCTTAGATACTTTTGGTAGACAAATTGATTCATT
DB919702.1_0_a_NM	AGTTTAAAAAGCCTCATCTCAAAGAATTCCCAAATAAATACAACTATAGAAGATGAGAAC
DB919031.1_0_a_NM	TTTCACATCAGCAAAGATAGGGTAGAACATGTACCTGATACTCAGACACAAGTGGGGGCT
DB914929.1_0_a_NM	ATATCTAGCAAACAACCCTGGTTGATGGAGGATGCACGCACAAAGTACAACAACACACGA
DB919446.1_0_a_NM	CTGGGATGATACAATGGTAACTGGTTTTAACTTAATCAAGATAAGGCTACATAGAATGAG
DB915187.1_0_a_NM	AACTCTCTTAGATGAGAGAGATCTTCTCTATAAAGAAATGGGTGAAGTTTACCAAGAACG
DB918380.1_0_a_NM	TATGACATCATCATTGATAACAATCTCAAGCCTTGGTTAATTGAGGTAAATGCTTCGCCC
DB913512.1_0_a_NM	CCGGTGTATCCAATGTGACGTGACAGAATAAGTCAATTACATAACATAGGAGTATAGATT
DB917754.1_0_a_NM	GGTTCTTCTTTTTGCGGTCTTTTGTCGAATTTTTCCTGGTTTTCTCGCGGGATCCTTTGT
DB911771.1_0_a_NM	GTAATCGCATTGAGCACTTGTAAATCATGAAGTGGAAGCTTGAGATTGTTTACAACATTT
DB913400.1_0_a_NM	TTGTAACTAGCGAATAATAAACGATCTGGTCGCCCACTGTTGGAAGAAGAAGGATCCTTG
DB919078.1_0_a_NM	GTGCAATGGATACGCTGAAAAGCTGAACACGCAGAAAACATTTTCCAAATAAAGATAAAA
DB919239.1_0_a_NM	CCCTTATATCTCAAATGAAAATCTACATCACAGAAGAAGAAGAAAATGACATCAGGGCAA
DB913256.1_0_a_NM	GAAGGAATGGTCCAACTTCAACAAAATTTTGCACACACTTACTGTCTACGAATGAAAGAA
DB918033.1_0_a_NM	TACCTGCTTTTGAAGAGTCTAAATTATAGACTGAATTTATAACAGGAGGACAACAGCTAG
DB918448.1_0_a_NM	GGACTAACAATGATGAATTCAACACATTTTAATTTCAAGCTTAGCGCTCTTCTAACTGAC
DB919015.1_0_a_NM	CCTAAAAGCCAAATTTGAAATTTGTACATATCAAAACTGATATAAATCATATTGACTCAC
DB914238.1_0_a_NM	CACTGATAGAGAGTTCTACGTCAGAGTTTTCATCTAGCAGAATAAAGAGTTTTGATTATC
DB913559.1_0_a_NM	GTTTATTTTAATAACAGACAGACATACGTGTATATGGCGTGTGTGTGTGTGCTTACGTAA
DB918336.1_0_a_NM	CCCTCCTAACATTCCGTACCCCCTACCATGAATTTTCAAGATTTTGCCAAAAAGTAATTT
DB916591.1_0_a_NM	CGCGCTTTTATCAGAGCTACGACATTTTGAAATAAACCTTTGAGAAGCCATTAAACAAAT
DB917685.1_0_a_NM	GGGTTTATTTTTGAACTATTTCCCTTAGGAAAGGTTTGAATCACAACCTAATGGTTGCTA
DB917706.1_0_a_NM	CTACAAGTGGGAATACTTAACCAATAAGCTTATTCCCTTAAACAAACTGGTGGATTGGTT
DB912402.1_0_a_NM	ATCCACCCAGATTACCAAGGTATGGGGTATGGATGCAGAGCAATTCACTTATTGGGTCAA
DB913608.1_0_a_NM	CTTCAAAATAATTAATTTTCACTTTTGAATTTCACAAATCTTCTTTATTAGTGGCAAAAC
DB911867.1_0_a_NM	CACAAGCAAAAATTGAAGCAATGTCCAGTGCATTATTAACTCATGTAAGCCAAATGCCAA
DB912796.1_0_a_NM	GGCCAAAAATGGTTACTGAGATAAGATTTAGCATCCTCAAAAATGTCTCTTCCATTAATG
DB912030.1_0_a_NM	CCGTTCACAACTTTTAAAACGAAAGAAAATTGTTTCCATTGTGGTCGTTACTTCTGCTCA
DB911495.1_0_a_NM	ACTTACAACAAAAATACTCTGGTTGGGGAAAGAAAGGAATCTGATGAGATTTGGGGACCT
DB918013.1_0_a_NM	AGAAAGAAAGCAGACACAAATAGTACACGGTTCCATTCTCCCATGTACACACACTCCTAA
DB916687.1_0_a_NM	ATGGGAAGCAGTTCTTAATGGAGAATGGTTGATCTTTGATCTTATGTTGATTGGATTCAG
DB919884.1_0_a_NM	GGGTGCGCATTTAAAAATACCTGGTACTGTAACTGTACCAGACCAAGTAACAAACCTGTA
DB912333.1_0_a_NM	GACCAGAACTCTCTAGTTCAGTTTCCTTTTGTATATATGTAGGTTTATCTATAAAGGGTC
DB915530.1_0_a_NM	TATTTTTCAAGATGAAAGGATATAATGTCCGTTTCCAGGTTTATTTAATGACTATTTTTT
DB918316.1_0_a_NM	GGGCCAATTTGATCTTTTCTTCACGTCTAATCTTGATCTATTCCAGTTGAATAGTCTCTT
DB916575.1_0_a_NM	CGCCTGAATCCGGTATCAAGACAGAACAGTGGATCGTTTATTTCAATGCTGAAAAACAAA
DB912077.1_0_a_NM	GAGAACTTGTACACCCAGGCACAGAAACATAAGATCTGGGTACTTTATCACGAACTCCTC
DB917015.1_0_a_NM	AGAATCATACCCGGTGTTTGAGCAGCAGGAATCAAGTAGCAAATCATGAAGACTCGAACT
DB913427.1_0_a_NM	GTTCGCATATGGGTCTATCACTTATGTTTATGCAAAAAGCAACCAAACATGCATGCATAA
DB918998.1_0_a_NM	GTGGTTATGGAGAGCTTTACGATCTTTTGATCAGGCAGACCGGGCAAGGTTATCCAATTT
DB911703.1_0_a_NM	AAGAACCATGCAATTTAGAATTTAAAAATTTTAAAGATATTACTTATTTCACAAAAATTA
DB911570.1_0_a_NM	CTTTTCCTCTTGTTCATTGAATGGACATCATCATCATCCTTCATCAGAAGAGTTAAAAGA
DB918770.1_0_a_NM	CTTTCAATTCTGTGACTTGTACTCATAGTTACAGAATGGAAAGAAATGCTGAAATTGCCA
DB913997.1_0_a_NM	AGCGAATACTCTTGACCTAGTGCTCATGCTAGTCAATCACAAACCTAAAAATGCTCTACA
DB913059.1_0_a_NM	AAATTCTGTTTCTTAAAGCATATCTATCTTTTGAACACTTTATATTTTCACTTTTCAACA
DB911479.1_0_a_NM	CCTCTTCAGGTGTCACTAATAAAACGCAAGAACTTGAAAGAGGCTTATAGATATATTAGT
DB915461.1_0_a_NM	AAAGAATTCCTTCACAACCATTTATCTGACTGAGAACAGGTGACTAGGCGGGAGTGGAAG
DB911223.1_0_a_NM	ATGTTACCACACCCCATTATAAGTACCTTCCCCAACCGTACTCTAAAAATATGCTTTTTT
DB913881.1_0_a_NM	GGGACCATTGATTGGTTTGGCCAAAACGTTGTGAAACAAATAACAAGGATGAGAGCAAAT
DB915626.1_0_a_NM	AGATATTCCACATTTCTTCCTCTTTACAATTTCCTTTAGAAATAAAAACACCAAGCCCCC
DB912429.1_0_a_NM	GCAAAGTTTGAGTAGCACGACACAATAAAGCAACAAAACGCATTAAACTTCCCATTATAA
DB914947.1_0_a_NM	TGTGATGAGTTCTGCAGCTGAAATCAAAAGTCAAACTTTATTACCTGGATTGAATATTCC
DB914835.1_0_a_NM	GGGGATGAGGACGGTGGTCTGAATAATTCTTGTAGAATTTGTTTTTTCTATTCCATATTT
DB911128.1_0_a_NM	TTTGGGCGGAGTAAGGAGTATTTATCACATTTGTAACTACAGTGGAATCATTAACATTGT
DB915510.1_0_a_NM	GCTCGCTTTTCTCTGTCCGCTATGGATATTTAAAAACAATAACAAACCAAGACAATTCTT
DB917772.1_0_a_NM	TGTAGGTGAAGGAAATGTGGGCATGACTACCTTTCCCATGGATGGTAATCCAAATATGAA
DB916208.1_0_a_NM	TGTAGCAATCCTCACATTATCCAACACAACTTCAAAACATATTTCTACCTCCAACAAAAG
DB915142.1_0_a_NM	GAAGTCAAAACCATTGCATCTACTGGGGCTCTTTTAACCTGGGAGAGTATCTCATCTAGG
DB914463.1_0_a_NM	CATCTAATTTACTCAAGTACAGAAAATCCAATTACTGGCCTAAAGAATGATGCACCTGCT
DB917660.1_0_a_NM	CAACTTGCTTTGGCTTTATCAAAGAGTGAACATGAAAGTAAAGAAAAGGAGGTAAGTGTT
DB918610.1_0_a_NM	AATGCTTAGATGCAGGCCCTACAAGACCAGCAATCTGACACAAATACCACCATTGACACT
DB912771.1_0_a_NM	GGATCATTCCAGAATTAATGACACCTATTGCTTTATATATAGCATCTTGAGCCTAAGCAT
DB911319.1_0_a_NM	TGCGGTCTGACATGCACAAAGAGTTCCTTAGTGCAACTCGAAAGAAAGTAAGTAAGATTT
DB914703.1_0_a_NM	TTTGCAGAACTGGGCCATCTTCAAAATTTCAAAATGGCGACTGTGTTTCTATTGACAAAT
DB911773.1_0_a_NM	AGCCAAAATAAATTTTTGAAAAAACAATGAGGCATGGATATAGTAAGATTAGGCCAACAC
DB914559.1_0_a_NM	GTTAGGGAATATGTTGATATGTACAGACTGTACACAGACAATATCACAATTGAGATAACC
DB912979.1_0_a_NM	AAACAAATTAATTAATAATTGAGCAGAGCCAGCTGCCAGCACCAGCACCAGCAGTGACTC
DB918035.1_0_a_NM	CACACACAAATTTGTACAAATGCTACTTAGAAATTAAACACACACACATTATATATATAT
DB919220.1_0_a_NM	AGTGAAGATCTCCCTTGGGAATACACTGCGGACACTTACCCTACATTATTATTTTTTCCC
DB918338.1_0_a_NM	ATGCTAACACCATCTGACTTTAAACAAACCGCCATTAATTTAACACTGGAAGAAGAAGCT
DB916481.1_0_a_NM	GTGTTATGTGCGCAACAAATGAAGACGAACCAAGATTTAGGTCCATTATTTTAGATTGTA
DB918222.1_0_a_NM	GATGGTTCATGCTCTTAATAATAAACTTTTAAAACAAAAAACTGTGATTCTGGAAACTGA
DB912383.1_0_a_NM	AATGACGATGATGTGATTATTGTGCTTCTGATTCATTCATTAATCTCAGCCGAATTGCAA
DB913449.1_0_a_NM	CACTTTTCACTGAAATGCTAGTAGTGACCAAAAACAGAAAACAAAACTTTTCCAGGTAAC
DB911869.1_0_a_NM	GCTAAAAAGAACAATGTTGAATTGGTTTTACCTGTTGACTTGTCACCGGAGATAAATTTG
DB912798.1_0_a_NM	GCTATTCCAATCCCTTTTCTAATAATAACAAAAGCAAAAGTATGGACTGTCATTCTCACC
DB918110.1_0_a_NM	TTCTCATTATTATAGGATCTCACACCAGGCGCTTGCACATCCAGCAACCAGTGGTTTTCA
DB916386.1_0_a_NM	TAAGCAACAAAAGCTAGAAGTAGAATTTTGCAAAAGGACTTGGTCCTCATCATTTGACAA
DB915851.1_0_a_NM	TGAAATATGGTGAAGCAACAACAACTATGGAGACAAGAGTCAGCCAAAATTATTGTACAG
DB916530.1_0_a_NM	TTTCCATCATGTTGCCAGTGGATTCATGAATTTGACTTTCCTTCTCCTTACTGCTGGTAT
DB913221.1_0_a_NM	CTAAGTATGATGTACAAGAAGAAGAACGATTACGGGGACATGATCCTTACGGTAATGATG
DB915900.1_0_a_NM	TATATTTACAACTAAACTACGACTACTGGCACTCTCTACAGGCCCGTCGGATTCAACCAA
DB919998.1_0_a_NM	GAGAAGTCTTCCTGCTCATCAACAGGCACCATTCCCCTCTTTACAACATTCATTTTATTT
DB913126.1_0_a_NM	GGAGCTTGCAAAGTCATCGAAAGAAATTGATAAGGGTCCAAAGCTTGATTTAAGTTTAAA
DB912707.1_0_a_NM	TACAGAGATGCAGTGTTCAAAATGCTGGGGAACAAGGAGTCACTGGATCAGATCATTGTG
DB915644.1_0_a_NM	TAAGGGCTACCAAAAGAGTATTTCCAAAAAGGGCAAGAACCAGTAGTTTTCATTGTCGAT
DB920030.1_0_a_NM	TAATTTTGTTCCTACCTGGTTCTTTTGGTTGGTAGTTACCCCCGTCTACTGGATTCTACA
DB919770.1_0_a_NM	ATAAACGATCAATTATCACTCACTTCCACAAATAAAAACACGTAAACTCCTTTAAAATAG
DB914881.1_0_a_NM	TTACAGCGTTCGCTGGTATTGTTGTAAGCATGTGCGATCTTTATGATTTTCCACGTACAT
DB917017.1_0_a_NM	AAGTCTGGGCAATATTGCTAGTTTGGATTAACCTTATATTTGCAGAATAAGGATAGAACG
DB916461.1_0_a_NM	CATCACTTGGACACTTTAGCACTAGACGGGGACATTTAATCATGAACTCAAGAAGAGGAG
DB911944.1_0_a_NM	ACTTTTAAACACCATAATAAATCCCCCTAATAACTTGACTGTTTTTGAATATAGAATAAA
DB915160.1_0_a_NM	GACACACACACACTTGATACATTCCCATTTACTAAACAAAAAACAAAAACAGACTCACCA
DB911572.1_0_a_NM	ATAACCCAAATATCGTGATGCCGGCATGAACCATTTCCATGCTCTCTTGTTGCTTTTTCC
DB914534.1_0_a_NM	CTAATGGTTTTCAATGGTGGCCTTTTTAGTTGTCTGGATTTTTTGAAAAAGGAAGAACCC
DB918772.1_0_a_NM	GTGTTTCTCATCTGATCATTGTGAGTTTTACTTAGACACATGAACATCTACTGCAATTGT
DB916093.1_0_a_NM	TATTTGTCTTTAAAACATGATTTTTATTATTGGAGCCCACAAAATGGTTTTAATAGATAT
DB919838.1_0_a_NM	ACCATAGAAAAGTGTCTCTAGCCACTTCATTAACCCAAACCACAGGTTGTCTACAATCCA
DB916019.1_0_a_NM	CCAGCTGACATTTTTCTTCCAGTATACACACACACACAAACAAATTATCTTTTCTTCCTT
DB918660.1_0_a_NM	AGAGCCAAAGATCAGCATTGCCCAATTATTGGTGAAGTCCTCTCTTCGAAAACAACTAGT
DB919726.1_0_a_NM	ATGGGGTGTCCAAGGGGTTTCTATGCACTATTGGTTTCTAGAAATTTAAACAAACAGTTA
DB913771.1_0_a_NM	AGCCTCGTCCCAAGGATTCCAAAATAACAGAATTTAATGTGTGTGTGTACGTATGCATAA
DB915351.1_0_a_NM	GGTTTTAGCAGAAAAACTGAAATATCTTTTCCGTTCCCTAGTTTAGAGCTTATCATCATC
DB914949.1_0_a_NM	TAAGAAAGTATATGTACACAAATGCATTCAAAAACATGTACTCGCACGTATTTGGGTGTA
DB915628.1_0_a_NM	GCTGCTACAATTTATTCTGCTCAATTGACAATGAACCTCTATAATGTCAATGATAATCCG
DB915256.1_0_a_NM	TCGGGCGGGTCGTACAAAATAAGTGACGCATTCTAAAGAAAAATGCAAAGTTAATTTCAT
DB919519.1_0_a_NM	GTGATCTAGCGGAAACTCTAGTCTCCAACGTGACATGGTCGTACTATAAGATCTCTGTAG
DB914837.1_0_a_NM	ACTCAGTTCTGCAGTCAGGGAAAAAGTGAAAAAGTTTCTGTGGAGTTAATTGTGATGCAT
DB918963.1_0_a_NM	AAGTTGTTGAAGACAGCAAGAGGAGAGAGCTATTTCGACAGTCTTTGTCTCAAAGGGAAA
DB917774.1_0_a_NM	TTCTTTGGTTTGAAAGAAGAGGATTGTCCTTCAAATCGTCTTATTCGTTTGGATGATGAA
DB912980.1_0_a_NM	AAACATACTTTTGCACACAAGGGGTGCATATTACTTGTGCAAACATGTCTTTGGGCAAAT
DB914465.1_0_a_NM	TCGATATTACCTTCAGAATGAGATGTCTGTGAAAGAAACACAGAGGTTGGTTGAATGACT
DB917662.1_0_a_NM	TAATCCATTTGGTATTTATGCTTTATGATAATTGTCTATATAAAAATCAAATAGGTCATT
DB918591.1_0_a_NM	CGAGCTATGCAAATGTGAGATTCATAGACCACTGTATGAAGAAATCCAACATATTTAATG
DB919147.1_0_a_NM	AGGGAAGTAACTCCAAACCACTTGTGTCTTTCCACTCTTTGCCATTCCGTTACGCAAACA
DB912773.1_0_a_NM	AGAGGGTTAAAAAGCCCTTTTTATGGAAAACAGAGCCTGGAAGAATAATGTGTTGATTTT
DB911205.1_0_a_NM	TTGTCTCTCGAATTGTCTTTAACCCCTTTGAACCCTAAAGGGCTGATATATCGGGCTTTG
DB914258.1_0_a_NM	TAATAACAATGTGGTTCCTGAAGTAAAATGGGCAGCAAAGTTGGAGCACCGGCAAAAGCC
DB919706.1_0_a_NM	CACCTTTGCTGCCTTTCAGTATATATGTACACAGAGAGTATATCTATGCACAAACCTTTT
DB919035.1_0_a_NM	CATCTTTACTTGGTTCACATTGTGTGCCTTTACCCAGTGGATGTGGTTTCGAATTGTTTC
DB913723.1_0_a_NM	CCTCATTTGCTAGGAAATATAATGTAGATAGGCATATGCGTACCCATACAGGAAAGAAAA
DB913611.1_0_a_NM	CCCCATCAGAGTGGATATTTCATTTTGACCATGAAGAGATAACCTGAAAGAGCACAAAAT
DB918240.1_0_a_NM	TGATCTTGCTGGCTGTTGTTTACATGGTATGTCATCGCACCAAGCAAAAAGGGGCTTATG
DB913516.1_0_a_NM	GAAGTTCTTGTCCAGAATTCCAGTTTGGACATCTCCAGTTTATCTACAGATATTGTCAAA
DB918708.1_0_a_NM	TATACTTTTGGAAAGAATTGCACATGATACACCTTATCACACAAAAGCCGACCGCAGGCA
DB914077.1_0_a_NM	CGTCATCGGTCTTAAGTTTAATACGAGAAATTGATACCAGTTACGTAGTGTACATATCAA
DB912497.1_0_a_NM	GTCATGGAGTATGTAGATATGAATTAACCAATCACAGTTCTGTGTTCAAATTGGTGAGTA
DB912385.1_0_a_NM	TGTACAAGACTCTGGACATTCAAAAACCGAGTTTCCACTGTAATTCTATAATTCTTCCTG
DB911594.1_0_a_NM	TGTGTGGGGCAAACTGTAAGGGTTAAAGGTAATATGAAGAAAGATATTGGAACTTAACTG
[truncated: 9,509 more rows]
